# Supplementary material for: Chewing Lice From the Wings of Migrating Shorebirds: Diversity, Host Specificity, and Associations With Host Body Condition
Source: Ecol Evol. 2026 Jul 25;16(7):e74013. doi: 10.1002/ece3.74013 (PMC13401268; doi:10.1002/ece3.74013)
Supplement: Supplementary file 2 — Data S1: The molecular dataset generated during this study, together with the associated metadata, is available in the DS‐PLPHI dataset (10.5883/DS‐PLPHI) in the public repository of the Barcode of Life Data Systems and in GenBank (accession numbers PV175570–PV175753; https://www.ncbi.nlm.nih.gov/genbank). Raw data: Bartos et al. Raw Data. [file ECE3-16-e74013-s001.xlsx]

## Sheet: all species DATA
species	site	year	date	age	lice_presence	lice_number
Actitis_hypoleucos	reservoir	2020	231	1	0	0
Actitis_hypoleucos	reservoir	2020	238	1	0	0
Actitis_hypoleucos	reservoir	2020	238	1	0	0
Actitis_hypoleucos	reservoir	2020	238	1	0	0
Actitis_hypoleucos	reservoir	2020	239	1	0	0
Actitis_hypoleucos	reservoir	2020	239	1	0	0
Actitis_hypoleucos	reservoir	2020	241	1	0	0
Actitis_hypoleucos	reservoir	2020	241	1	1	1
Actitis_hypoleucos	reservoir	2020	243	1	0	0
Actitis_hypoleucos	reservoir	2020	243	1	1	1
Actitis_hypoleucos	reservoir	2020	243	1	1	2
Actitis_hypoleucos	reservoir	2020	243	1	1	2
Actitis_hypoleucos	reservoir	2021	214	2	0	0
Actitis_hypoleucos	reservoir	2021	214	1	0	0
Actitis_hypoleucos	reservoir	2021	214	1	0	0
Actitis_hypoleucos	reservoir	2021	214	2	0	0
Actitis_hypoleucos	reservoir	2021	214	2	0	0
Actitis_hypoleucos	reservoir	2021	214	1	0	0
Actitis_hypoleucos	reservoir	2021	214	2	0	0
Actitis_hypoleucos	reservoir	2021	214	2	0	0
Actitis_hypoleucos	reservoir	2021	214	2	0	0
Actitis_hypoleucos	reservoir	2021	214	1	1	1
Actitis_hypoleucos	reservoir	2021	214	1	1	6
Actitis_hypoleucos	reservoir	2021	215	1	0	0
Actitis_hypoleucos	reservoir	2021	215	2	0	0
Actitis_hypoleucos	reservoir	2021	215	2	0	0
Actitis_hypoleucos	reservoir	2021	215	1	0	0
Actitis_hypoleucos	reservoir	2021	215	1	0	0
Actitis_hypoleucos	reservoir	2021	215	1	0	0
Actitis_hypoleucos	reservoir	2021	222	2	0	0
Actitis_hypoleucos	reservoir	2021	222	1	1	1
Actitis_hypoleucos	reservoir	2021	223	2	0	0
Actitis_hypoleucos	reservoir	2021	225	1	0	0
Actitis_hypoleucos	reservoir	2021	225	1	0	0
Actitis_hypoleucos	reservoir	2021	225	1	0	0
Actitis_hypoleucos	reservoir	2021	225	1	0	0
Actitis_hypoleucos	reservoir	2021	225	1	0	0
Actitis_hypoleucos	reservoir	2021	225	1	0	0
Actitis_hypoleucos	reservoir	2021	225	1	0	0
Actitis_hypoleucos	reservoir	2021	227	1	0	0
Actitis_hypoleucos	reservoir	2021	228	1	0	0
Actitis_hypoleucos	reservoir	2021	228	1	0	0
Actitis_hypoleucos	reservoir	2021	228	1	0	0
Actitis_hypoleucos	reservoir	2021	228	1	0	0
Actitis_hypoleucos	reservoir	2021	229	1	0	0
Actitis_hypoleucos	reservoir	2021	230	1	0	0
Actitis_hypoleucos	reservoir	2021	230	1	0	0
Actitis_hypoleucos	reservoir	2021	232	1	0	0
Actitis_hypoleucos	reservoir	2021	232	2	0	0
Actitis_hypoleucos	reservoir	2021	232	1	0	0
Actitis_hypoleucos	reservoir	2021	232	1	0	0
Actitis_hypoleucos	reservoir	2021	232	1	0	0
Actitis_hypoleucos	reservoir	2021	233	1	0	0
Actitis_hypoleucos	reservoir	2021	233	1	0	0
Actitis_hypoleucos	reservoir	2021	233	1	0	0
Actitis_hypoleucos	reservoir	2021	233	1	1	1
Actitis_hypoleucos	reservoir	2021	234	1	0	0
Actitis_hypoleucos	reservoir	2021	235	1	0	0
Actitis_hypoleucos	reservoir	2021	236	1	1	1
Actitis_hypoleucos	reservoir	2021	241	1	1	1
Actitis_hypoleucos	reservoir	2021	245	1	0	0
Actitis_hypoleucos	reservoir	2021	245	1	0	0
Actitis_hypoleucos	river valley	2019	244	1	0	0
Actitis_hypoleucos	river valley	2019	245	1	0	0
Actitis_hypoleucos	river valley	2019	246	1	0	0
Actitis_hypoleucos	river valley	2019	262	1	0	0
Actitis_hypoleucos	river valley	2020	201	2	0	0
Actitis_hypoleucos	river valley	2020	201	2	0	0
Actitis_hypoleucos	river valley	2020	201	2	0	0
Actitis_hypoleucos	river valley	2020	202	1	0	0
Actitis_hypoleucos	river valley	2020	202	2	0	0
Actitis_hypoleucos	river valley	2020	206	2	0	0
Actitis_hypoleucos	river valley	2020	206	1	1	1
Actitis_hypoleucos	river valley	2020	207	2	0	0
Actitis_hypoleucos	river valley	2020	208	2	0	0
Actitis_hypoleucos	river valley	2020	208	2	0	0
Actitis_hypoleucos	river valley	2020	209	2	0	0
Actitis_hypoleucos	river valley	2020	209	2	0	0
Actitis_hypoleucos	river valley	2020	209	2	0	0
Actitis_hypoleucos	river valley	2020	209	2	0	0
Actitis_hypoleucos	river valley	2020	209	2	0	0
Actitis_hypoleucos	river valley	2020	209	1	0	0
Actitis_hypoleucos	river valley	2020	209	1	0	0
Actitis_hypoleucos	river valley	2020	209	2	0	0
Actitis_hypoleucos	river valley	2020	209	2	0	0
Actitis_hypoleucos	river valley	2020	209	1	0	0
Actitis_hypoleucos	river valley	2020	209	1	1	1
Actitis_hypoleucos	river valley	2020	210	2	0	0
Actitis_hypoleucos	river valley	2020	210	2	0	0
Actitis_hypoleucos	river valley	2020	210	2	0	0
Actitis_hypoleucos	river valley	2020	210	1	0	0
Actitis_hypoleucos	river valley	2020	210	2	0	0
Actitis_hypoleucos	river valley	2020	210	2	0	0
Actitis_hypoleucos	river valley	2020	210	2	0	0
Actitis_hypoleucos	river valley	2020	210	1	0	0
Actitis_hypoleucos	river valley	2020	210	1	0	0
Actitis_hypoleucos	river valley	2020	211	2	0	0
Actitis_hypoleucos	river valley	2020	211	2	0	0
Actitis_hypoleucos	river valley	2020	211	2	0	0
Actitis_hypoleucos	river valley	2020	211	2	1	1
Actitis_hypoleucos	river valley	2020	211	2	1	3
Actitis_hypoleucos	river valley	2020	211	1	1	7
Actitis_hypoleucos	river valley	2020	212	2	0	0
Actitis_hypoleucos	river valley	2020	212	2	0	0
Actitis_hypoleucos	river valley	2020	212	2	0	0
Actitis_hypoleucos	river valley	2020	212	2	0	0
Actitis_hypoleucos	river valley	2020	212	2	1	1
Actitis_hypoleucos	river valley	2020	213	2	0	0
Actitis_hypoleucos	river valley	2020	213	2	0	0
Actitis_hypoleucos	river valley	2020	213	2	0	0
Actitis_hypoleucos	river valley	2020	213	2	0	0
Actitis_hypoleucos	river valley	2020	213	1	0	0
Actitis_hypoleucos	river valley	2020	214	2	0	0
Actitis_hypoleucos	river valley	2020	214	2	0	0
Actitis_hypoleucos	river valley	2020	214	2	0	0
Actitis_hypoleucos	river valley	2020	214	1	0	0
Actitis_hypoleucos	river valley	2020	214	2	0	0
Actitis_hypoleucos	river valley	2020	214	2	0	0
Actitis_hypoleucos	river valley	2020	214	1	0	0
Actitis_hypoleucos	river valley	2020	214	2	0	0
Actitis_hypoleucos	river valley	2020	214	1	0	0
Actitis_hypoleucos	river valley	2020	214	2	0	0
Actitis_hypoleucos	river valley	2020	214	2	0	0
Actitis_hypoleucos	river valley	2020	214	2	1	1
Actitis_hypoleucos	river valley	2020	215	2	0	0
Actitis_hypoleucos	river valley	2020	215	2	0	0
Actitis_hypoleucos	river valley	2020	215	1	0	0
Actitis_hypoleucos	river valley	2020	215	2	0	0
Actitis_hypoleucos	river valley	2020	217	2	0	0
Actitis_hypoleucos	river valley	2020	218	1	0	0
Actitis_hypoleucos	river valley	2020	218	1	0	0
Actitis_hypoleucos	river valley	2020	218	1	0	0
Actitis_hypoleucos	river valley	2020	218	1	0	0
Actitis_hypoleucos	river valley	2020	218	1	0	0
Actitis_hypoleucos	river valley	2020	219	1	0	0
Actitis_hypoleucos	river valley	2020	219	2	0	0
Actitis_hypoleucos	river valley	2020	220	1	0	0
Actitis_hypoleucos	river valley	2020	220	1	0	0
Actitis_hypoleucos	river valley	2020	220	1	0	0
Actitis_hypoleucos	river valley	2020	220	2	0	0
Actitis_hypoleucos	river valley	2020	220	2	0	0
Actitis_hypoleucos	river valley	2020	220	1	0	0
Actitis_hypoleucos	river valley	2020	221	1	0	0
Actitis_hypoleucos	river valley	2020	221	1	0	0
Actitis_hypoleucos	river valley	2020	221	1	0	0
Actitis_hypoleucos	river valley	2020	221	1	0	0
Actitis_hypoleucos	river valley	2020	222	1	0	0
Actitis_hypoleucos	river valley	2020	222	1	0	0
Actitis_hypoleucos	river valley	2020	223	1	0	0
Actitis_hypoleucos	river valley	2020	224	1	0	0
Actitis_hypoleucos	river valley	2020	224	1	0	0
Actitis_hypoleucos	river valley	2020	224	1	0	0
Actitis_hypoleucos	river valley	2020	224	1	0	0
Actitis_hypoleucos	river valley	2020	225	1	0	0
Actitis_hypoleucos	river valley	2020	225	1	0	0
Actitis_hypoleucos	river valley	2020	225	1	0	0
Actitis_hypoleucos	river valley	2020	226	1	0	0
Actitis_hypoleucos	river valley	2020	226	1	0	0
Actitis_hypoleucos	river valley	2020	226	1	0	0
Actitis_hypoleucos	river valley	2020	226	1	0	0
Actitis_hypoleucos	river valley	2020	227	1	0	0
Actitis_hypoleucos	river valley	2020	227	1	0	0
Actitis_hypoleucos	river valley	2020	228	1	0	0
Actitis_hypoleucos	river valley	2020	228	1	0	0
Actitis_hypoleucos	river valley	2020	228	1	0	0
Actitis_hypoleucos	river valley	2020	230	1	0	0
Actitis_hypoleucos	river valley	2020	230	1	0	0
Actitis_hypoleucos	river valley	2020	230	1	1	1
Actitis_hypoleucos	river valley	2020	230	1	1	4
Actitis_hypoleucos	river valley	2020	231	1	1	5
Actitis_hypoleucos	river valley	2020	232	1	0	0
Actitis_hypoleucos	river valley	2020	232	1	0	0
Actitis_hypoleucos	river valley	2020	232	1	1	3
Actitis_hypoleucos	river valley	2020	234	1	0	0
Actitis_hypoleucos	river valley	2020	234	1	0	0
Actitis_hypoleucos	river valley	2020	234	1	1	1
Actitis_hypoleucos	river valley	2020	235	1	0	0
Actitis_hypoleucos	river valley	2020	235	2	1	2
Actitis_hypoleucos	river valley	2020	237	1	0	0
Actitis_hypoleucos	river valley	2020	239	1	1	2
Actitis_hypoleucos	river valley	2020	240	1	1	4
Actitis_hypoleucos	river valley	2020	241	1	1	1
Actitis_hypoleucos	river valley	2020	242	1	1	1
Actitis_hypoleucos	river valley	2020	243	1	0	0
Actitis_hypoleucos	river valley	2020	243	1	0	0
Actitis_hypoleucos	river valley	2020	245	1	0	0
Actitis_hypoleucos	river valley	2020	249	1	1	2
Actitis_hypoleucos	river valley	2020	250	1	0	0
Actitis_hypoleucos	river valley	2020	250	1	0	0
Actitis_hypoleucos	river valley	2020	251	1	0	0
Actitis_hypoleucos	river valley	2020	251	1	0	0
Actitis_hypoleucos	river valley	2020	251	1	0	0
Actitis_hypoleucos	river valley	2020	252	1	0	0
Actitis_hypoleucos	river valley	2020	236	1	0	0
Actitis_hypoleucos	river valley	2020	236	1	0	0
Actitis_hypoleucos	river valley	2020	236	1	0	0
Actitis_hypoleucos	river valley	2020	236	1	0	0
Actitis_hypoleucos	river valley	2020	236	1	1	2
Actitis_hypoleucos	river valley	2020	236	1	1	3
Calidris_temminckii	reservoir	2021	236	1	0	0
Calidris_temminckii	reservoir	2021	236	1	0	0
Calidris_temminckii	reservoir	2021	236	1	0	0
Calidris_temminckii	reservoir	2021	236	1	1	9
Calidris_temminckii	river valley	2019	249	1	0	0
Calidris_temminckii	river valley	2020	213	2	0	0
Calidris_temminckii	river valley	2020	213	2	0	0
Calidris_temminckii	river valley	2020	225	2	0	0
Calidris_temminckii	river valley	2020	226	2	0	0
Calidris_temminckii	river valley	2020	226	1	0	0
Calidris_temminckii	river valley	2020	241	1	0	0
Calidris_alpina	reservoir	2020	232	1	1	2
Calidris_alpina	reservoir	2020	238	1	1	7
Calidris_alpina	reservoir	2020	239	1	0	0
Calidris_alpina	reservoir	2020	239	1	1	2
Calidris_alpina	reservoir	2020	239	1	1	3
Calidris_alpina	reservoir	2020	239	1	1	7
Calidris_alpina	reservoir	2020	239	1	1	8
Calidris_alpina	reservoir	2020	239	1	1	15
Calidris_alpina	reservoir	2020	239	1	1	23
Calidris_alpina	reservoir	2020	239	1	1	24
Calidris_alpina	reservoir	2020	240	1	0	0
Calidris_alpina	reservoir	2020	240	1	1	5
Calidris_alpina	reservoir	2020	240	1	1	9
Calidris_alpina	reservoir	2020	240	1	1	15
Calidris_alpina	reservoir	2020	240	1	1	20
Calidris_alpina	reservoir	2020	240	1	1	29
Calidris_alpina	reservoir	2020	241	1	1	1
Calidris_alpina	reservoir	2020	241	1	1	5
Calidris_alpina	reservoir	2020	241	1	1	5
Calidris_alpina	reservoir	2020	241	1	1	6
Calidris_alpina	reservoir	2020	241	1	1	7
Calidris_alpina	reservoir	2020	242	1	1	3
Calidris_alpina	reservoir	2020	243	1	1	2
Calidris_alpina	reservoir	2020	243	1	1	3
Calidris_alpina	reservoir	2020	243	1	1	8
Calidris_alpina	reservoir	2020	243	1	1	9
Calidris_alpina	reservoir	2020	243	1	1	9
Calidris_alpina	reservoir	2020	243	1	1	10
Calidris_alpina	reservoir	2020	244	1	1	2
Calidris_alpina	reservoir	2020	244	1	1	3
Calidris_alpina	reservoir	2020	245	2	0	0
Calidris_alpina	reservoir	2020	245	1	1	2
Calidris_alpina	reservoir	2020	245	1	1	4
Calidris_alpina	reservoir	2020	245	1	1	6
Calidris_alpina	reservoir	2020	245	1	1	8
Calidris_alpina	river valley	2019	241	1	1	10
Calidris_alpina	river valley	2019	246	1	1	20
Calidris_alpina	river valley	2019	248	1	1	10
Calidris_alpina	river valley	2019	249	1	1	10
Calidris_alpina	river valley	2019	249	1	1	10
Calidris_alpina	river valley	2019	249	1	1	20
Calidris_alpina	river valley	2019	261	1	0	0
Calidris_alpina	river valley	2019	261	1	1	1
Calidris_alpina	river valley	2019	261	1	1	1
Calidris_alpina	river valley	2019	261	1	1	3
Calidris_alpina	river valley	2019	261	1	1	10
Calidris_alpina	river valley	2019	262	1	1	3
Calidris_alpina	river valley	2019	262	1	1	10
Calidris_alpina	river valley	2019	262	1	1	10
Calidris_alpina	river valley	2019	263	1	0	0
Calidris_alpina	river valley	2019	263	1	1	2
Calidris_alpina	river valley	2019	263	2	1	2
Calidris_alpina	river valley	2019	264	1	1	5
Calidris_alpina	river valley	2019	267	1	0	0
Calidris_alpina	river valley	2019	267	1	1	10
Calidris_alpina	river valley	2019	272	1	1	5
Calidris_alpina	river valley	2019	272	1	1	10
Calidris_alpina	river valley	2019	275	1	1	5
Calidris_alpina	river valley	2019	275	1	1	5
Calidris_alpina	river valley	2019	275	1	1	10
Calidris_alpina	river valley	2019	275	1	1	20
Calidris_alpina	river valley	2020	209	2	1	1
Calidris_alpina	river valley	2020	210	2	0	0
Calidris_alpina	river valley	2020	216	2	0	0
Calidris_alpina	river valley	2020	217	2	0	0
Calidris_alpina	river valley	2020	218	2	0	0
Calidris_alpina	river valley	2020	219	2	0	0
Calidris_alpina	river valley	2020	220	2	0	0
Calidris_alpina	river valley	2020	220	2	0	0
Calidris_alpina	river valley	2020	249	1	1	4
Calidris_alpina	river valley	2020	250	1	1	6
Calidris_alpina	river valley	2020	250	1	1	7
Calidris_alpina	river valley	2020	254	1	1	3
Calidris_alpina	river valley	2020	255	1	1	5
Calidris_alpina	river valley	2020	260	1	1	3
Calidris_alpina	river valley	2020	260	1	1	5
Calidris_alpina	river valley	2020	260	1	1	5
Calidris_alpina	river valley	2020	260	1	1	7
Calidris_alpina	river valley	2020	260	1	1	7
Calidris_alpina	river valley	2020	260	1	1	8
Calidris_alpina	river valley	2020	262	1	1	20
Calidris_alpina	river valley	2020	264	1	1	8
Calidris_alpina	river valley	2020	265	1	1	7
Calidris_alpina	river valley	2020	265	1	1	10
Calidris_alpina	river valley	2020	265	1	1	20
Calidris_alpina	river valley	2020	268	1	1	8
Calidris_alpina	river valley	2020	271	1	1	3
Calidris_minuta	reservoir	2020	243	1	1	1
Calidris_minuta	reservoir	2020	246	1	1	4
Calidris_minuta	reservoir	2021	241	1	0	0
Calidris_minuta	reservoir	2021	241	1	0	0
Calidris_minuta	river valley	2019	261	1	1	20
Calidris_minuta	river valley	2020	211	2	0	0
Calidris_minuta	river valley	2020	247	1	1	3
Calidris_minuta	river valley	2020	254	1	1	8
Calidris_pugnax	reservoir	2020	228	1	1	23
Calidris_pugnax	reservoir	2020	230	1	1	4
Calidris_pugnax	reservoir	2020	230	2	1	10
Calidris_pugnax	reservoir	2020	240	1	1	24
Calidris_pugnax	reservoir	2021	217	2	0	0
Calidris_pugnax	reservoir	2021	223	1	1	22
Calidris_pugnax	reservoir	2021	223	1	1	23
Calidris_pugnax	reservoir	2021	236	1	1	12
Calidris_pugnax	reservoir	2021	236	1	1	29
Calidris_pugnax	reservoir	2021	236	1	1	36
Calidris_pugnax	reservoir	2021	236	1	1	42
Calidris_pugnax	reservoir	2021	236	1	1	46
Calidris_pugnax	reservoir	2021	236	1	1	48
Calidris_pugnax	reservoir	2021	236	1	1	52
Calidris_pugnax	reservoir	2021	237	1	0	0
Calidris_pugnax	reservoir	2021	237	1	1	14
Calidris_pugnax	reservoir	2021	237	1	1	17
Calidris_pugnax	reservoir	2021	237	1	1	18
Calidris_pugnax	reservoir	2021	237	1	1	36
Calidris_pugnax	reservoir	2021	237	1	1	42
Calidris_pugnax	reservoir	2021	237	1	1	45
Calidris_pugnax	reservoir	2021	239	1	1	24
Calidris_pugnax	reservoir	2021	240	1	1	5
Calidris_pugnax	reservoir	2021	240	1	1	89
Calidris_pugnax	reservoir	2021	245	1	1	5
Calidris_pugnax	river valley	2020	263	1	1	20
Charadrius_dubius	reservoir	2021	222	1	0	0
Charadrius_dubius	reservoir	2021	222	1	0	0
Charadrius_dubius	reservoir	2021	224	1	0	0
Charadrius_dubius	reservoir	2021	225	1	0	0
Charadrius_dubius	reservoir	2021	225	1	0	0
Charadrius_dubius	reservoir	2021	225	1	0	0
Charadrius_dubius	reservoir	2021	225	1	1	2
Charadrius_dubius	reservoir	2021	233	1	0	0
Charadrius_dubius	reservoir	2021	237	1	0	0
Charadrius_dubius	reservoir	2021	237	1	0	0
Charadrius_dubius	reservoir	2021	237	1	1	2
Charadrius_dubius	reservoir	2021	237	1	1	5
Charadrius_dubius	river valley	2019	245	1	0	0
Charadrius_dubius	river valley	2019	246	1	1	12
Charadrius_dubius	river valley	2019	253	1	0	0
Charadrius_dubius	river valley	2019	253	1	1	2
Charadrius_dubius	river valley	2020	201	2	0	0
Charadrius_dubius	river valley	2020	207	2	0	0
Charadrius_dubius	river valley	2020	207	2	1	1
Charadrius_dubius	river valley	2020	209	1	0	0
Charadrius_dubius	river valley	2020	209	1	0	0
Charadrius_dubius	river valley	2020	209	1	0	0
Charadrius_dubius	river valley	2020	209	2	0	0
Charadrius_dubius	river valley	2020	209	2	0	0
Charadrius_dubius	river valley	2020	209	1	0	0
Charadrius_dubius	river valley	2020	209	1	0	0
Charadrius_dubius	river valley	2020	209	1	0	0
Charadrius_dubius	river valley	2020	209	1	0	0
Charadrius_dubius	river valley	2020	209	2	0	0
Charadrius_dubius	river valley	2020	209	1	0	0
Charadrius_dubius	river valley	2020	209	1	0	0
Charadrius_dubius	river valley	2020	209	1	1	1
Charadrius_dubius	river valley	2020	212	2	1	1
Charadrius_dubius	river valley	2020	213	2	0	0
Charadrius_dubius	river valley	2020	214	1	0	0
Charadrius_dubius	river valley	2020	214	2	0	0
Charadrius_dubius	river valley	2020	215	2	0	0
Charadrius_dubius	river valley	2020	215	1	0	0
Charadrius_dubius	river valley	2020	215	1	0	0
Charadrius_dubius	river valley	2020	215	1	0	0
Charadrius_dubius	river valley	2020	215	1	0	0
Charadrius_dubius	river valley	2020	217	1	0	0
Charadrius_dubius	river valley	2020	217	1	0	0
Charadrius_dubius	river valley	2020	217	1	0	0
Charadrius_dubius	river valley	2020	218	1	0	0
Charadrius_dubius	river valley	2020	218	1	1	2
Charadrius_dubius	river valley	2020	219	2	0	0
Charadrius_dubius	river valley	2020	223	1	0	0
Charadrius_dubius	river valley	2020	224	1	0	0
Charadrius_dubius	river valley	2020	224	1	0	0
Charadrius_dubius	river valley	2020	244	1	1	1
Charadrius_dubius	river valley	2020	244	1	1	4
Charadrius_dubius	river valley	2020	236	1	0	0
Charadrius_hiaticula	reservoir	2020	240	1	1	2
Charadrius_hiaticula	reservoir	2020	241	2	1	1
Charadrius_hiaticula	reservoir	2020	242	2	0	0
Charadrius_hiaticula	reservoir	2021	244	1	0	0
Charadrius_hiaticula	river valley	2019	244	1	1	4
Charadrius_hiaticula	river valley	2019	245	2	0	0
Charadrius_hiaticula	river valley	2019	246	1	1	4
Charadrius_hiaticula	river valley	2019	251	1	1	50
Charadrius_hiaticula	river valley	2019	261	1	1	3
Charadrius_hiaticula	river valley	2019	262	1	0	0
Charadrius_hiaticula	river valley	2019	263	1	0	0
Charadrius_hiaticula	river valley	2019	265	1	1	3
Charadrius_hiaticula	river valley	2020	208	2	0	0
Charadrius_hiaticula	river valley	2020	208	2	0	0
Charadrius_hiaticula	river valley	2020	209	2	0	0
Charadrius_hiaticula	river valley	2020	209	2	0	0
Charadrius_hiaticula	river valley	2020	210	2	0	0
Charadrius_hiaticula	river valley	2020	210	1	0	0
Charadrius_hiaticula	river valley	2020	211	2	0	0
Charadrius_hiaticula	river valley	2020	223	1	0	0
Charadrius_hiaticula	river valley	2020	226	2	0	0
Charadrius_hiaticula	river valley	2020	245	2	1	1
Charadrius_hiaticula	river valley	2020	255	1	1	1
Charadrius_hiaticula	river valley	2020	255	1	1	7
Charadrius_hiaticula	river valley	2020	259	1	0	0
Charadrius_hiaticula	river valley	2020	259	1	1	2
Charadrius_hiaticula	river valley	2020	259	1	1	4
Charadrius_hiaticula	river valley	2020	260	1	1	1
Charadrius_hiaticula	river valley	2020	260	1	1	2
Charadrius_hiaticula	river valley	2020	260	1	1	2
Charadrius_hiaticula	river valley	2020	260	1	1	2
Charadrius_hiaticula	river valley	2020	260	1	1	3
Charadrius_hiaticula	river valley	2020	260	1	1	4
Charadrius_hiaticula	river valley	2020	260	1	1	7
Charadrius_hiaticula	river valley	2020	260	1	1	30
Charadrius_hiaticula	river valley	2020	263	1	1	5
Gallinago_gallinago	river valley	2020	224	2	0	0
Gallinago_gallinago	river valley	2020	225	1	0	0
Gallinago_gallinago	river valley	2020	229	1	0	0
Gallinago_gallinago	river valley	2020	247	2	0	0
Gallinago_gallinago	river valley	2020	225	1	1	1
Gallinago_gallinago	river valley	2019	244	1	0	0
Gallinago_gallinago	river valley	2019	244	1	0	0
Gallinago_gallinago	river valley	2019	245	1	0	0
Gallinago_gallinago	river valley	2019	245	1	0	0
Gallinago_gallinago	river valley	2019	248	1	0	0
Gallinago_gallinago	river valley	2019	248	2	0	0
Gallinago_gallinago	river valley	2019	249	1	0	0
Gallinago_gallinago	river valley	2019	249	2	0	0
Gallinago_gallinago	reservoir	2019	224	1	1	4
Gallinago_gallinago	reservoir	2019	224	1	1	1
Gallinago_gallinago	reservoir	2019	225	1	1	1
Gallinago_gallinago	reservoir	2019	225	1	1	1
Gallinago_gallinago	reservoir	2019	225	1	0	0
Gallinago_gallinago	reservoir	2019	225	1	0	0
Gallinago_gallinago	reservoir	2019	225	1	0	0
Gallinago_gallinago	reservoir	2019	225	1	0	0
Gallinago_gallinago	reservoir	2019	226	1	1	6
Gallinago_gallinago	reservoir	2019	226	1	0	0
Gallinago_gallinago	reservoir	2019	226	1	0	0
Gallinago_gallinago	reservoir	2019	227	1	0	0
Gallinago_gallinago	reservoir	2019	227	1	1	3
Gallinago_gallinago	reservoir	2019	227	1	1	1
Gallinago_gallinago	reservoir	2019	228	1	0	0
Gallinago_gallinago	reservoir	2019	229	1	0	0
Gallinago_gallinago	reservoir	2019	229	1	0	0
Gallinago_gallinago	reservoir	2019	229	1	1	3
Gallinago_gallinago	reservoir	2019	230	1	0	0
Gallinago_gallinago	reservoir	2019	230	1	1	1
Gallinago_gallinago	reservoir	2019	230	1	0	0
Gallinago_gallinago	reservoir	2019	231	1	1	2
Gallinago_gallinago	reservoir	2019	231	1	1	6
Gallinago_gallinago	reservoir	2019	231	1	0	0
Gallinago_gallinago	reservoir	2019	232	1	1	2
Gallinago_gallinago	reservoir	2019	233	1	1	9
Gallinago_gallinago	reservoir	2019	233	1	0	0
Gallinago_gallinago	reservoir	2019	233	1	0	0
Gallinago_gallinago	reservoir	2019	234	1	1	1
Gallinago_gallinago	reservoir	2019	234	1	0	0
Gallinago_gallinago	reservoir	2019	234	1	0	0
Gallinago_gallinago	reservoir	2019	234	1	1	1
Gallinago_gallinago	reservoir	2019	234	1	1	2
Gallinago_gallinago	reservoir	2019	234	1	0	0
Gallinago_gallinago	reservoir	2019	235	1	1	3
Gallinago_gallinago	reservoir	2019	235	1	0	0
Gallinago_gallinago	reservoir	2019	236	1	1	1
Gallinago_gallinago	reservoir	2019	237	1	0	0
Gallinago_gallinago	reservoir	2019	237	1	1	3
Gallinago_gallinago	reservoir	2019	241	1	0	0
Gallinago_gallinago	reservoir	2019	241	1	1	2
Gallinago_gallinago	reservoir	2019	241	1	0	0
Gallinago_gallinago	reservoir	2019	241	1	1	6
Gallinago_gallinago	reservoir	2019	241	1	1	6
Gallinago_gallinago	reservoir	2019	241	1	1	1
Gallinago_gallinago	reservoir	2019	241	1	1	7
Gallinago_gallinago	reservoir	2019	241	1	0	0
Gallinago_gallinago	reservoir	2019	241	1	0	0
Gallinago_gallinago	reservoir	2019	241	1	0	0
Gallinago_gallinago	reservoir	2019	241	1	1	4
Gallinago_gallinago	reservoir	2019	241	1	1	1
Gallinago_gallinago	reservoir	2019	241	1	1	2
Gallinago_gallinago	reservoir	2019	242	1	1	2
Gallinago_gallinago	reservoir	2019	242	1	1	2
Gallinago_gallinago	reservoir	2019	242	1	0	0
Gallinago_gallinago	reservoir	2019	243	1	0	0
Gallinago_gallinago	reservoir	2019	243	1	1	4
Gallinago_gallinago	reservoir	2019	243	1	0	0
Gallinago_gallinago	reservoir	2019	243	1	1	2
Gallinago_gallinago	reservoir	2019	243	1	0	0
Gallinago_gallinago	reservoir	2019	243	1	1	7
Gallinago_gallinago	reservoir	2019	243	1	0	0
Gallinago_gallinago	reservoir	2019	243	1	0	0
Gallinago_gallinago	reservoir	2019	243	1	1	1
Gallinago_gallinago	reservoir	2019	243	1	1	2
Gallinago_gallinago	reservoir	2019	243	1	0	0
Gallinago_gallinago	reservoir	2019	243	1	0	0
Gallinago_gallinago	reservoir	2019	243	1	1	3
Gallinago_gallinago	reservoir	2019	243	1	0	0
Gallinago_gallinago	reservoir	2019	243	1	0	0
Gallinago_gallinago	reservoir	2019	244	1	0	0
Gallinago_gallinago	reservoir	2019	244	1	1	2
Gallinago_gallinago	reservoir	2019	244	1	0	0
Gallinago_gallinago	reservoir	2019	244	1	0	0
Gallinago_gallinago	reservoir	2019	244	1	0	0
Gallinago_gallinago	reservoir	2019	244	1	0	0
Gallinago_gallinago	reservoir	2019	244	1	1	2
Gallinago_gallinago	reservoir	2019	244	1	0	0
Gallinago_gallinago	reservoir	2019	244	1	0	0
Gallinago_gallinago	reservoir	2019	244	1	1	6
Gallinago_gallinago	reservoir	2019	244	1	1	1
Gallinago_gallinago	reservoir	2019	244	1	0	0
Gallinago_gallinago	reservoir	2019	244	1	0	0
Gallinago_gallinago	reservoir	2019	244	1	0	0
Gallinago_gallinago	reservoir	2019	245	1	0	0
Gallinago_gallinago	reservoir	2019	245	1	0	0
Gallinago_gallinago	reservoir	2019	245	1	1	1
Gallinago_gallinago	reservoir	2019	245	1	0	0
Gallinago_gallinago	reservoir	2019	245	1	1	2
Gallinago_gallinago	reservoir	2019	245	1	1	2
Gallinago_gallinago	reservoir	2019	245	1	0	0
Gallinago_gallinago	reservoir	2019	245	1	0	0
Gallinago_gallinago	reservoir	2019	245	1	1	9
Gallinago_gallinago	reservoir	2019	245	1	0	0
Gallinago_gallinago	reservoir	2019	245	1	0	0
Gallinago_gallinago	reservoir	2019	245	1	0	0
Gallinago_gallinago	reservoir	2019	245	1	1	1
Gallinago_gallinago	reservoir	2019	245	1	0	0
Gallinago_gallinago	reservoir	2019	245	1	0	0
Gallinago_gallinago	reservoir	2019	245	1	0	0
Gallinago_gallinago	reservoir	2019	245	1	1	1
Gallinago_gallinago	reservoir	2019	245	1	0	0
Gallinago_gallinago	reservoir	2019	246	1	0	0
Gallinago_gallinago	reservoir	2019	246	1	0	0
Gallinago_gallinago	reservoir	2019	246	1	0	0
Gallinago_gallinago	reservoir	2019	246	1	0	0
Gallinago_gallinago	reservoir	2019	246	1	1	3
Gallinago_gallinago	reservoir	2019	246	1	0	0
Gallinago_gallinago	reservoir	2019	246	1	0	0
Gallinago_gallinago	reservoir	2019	246	1	0	0
Gallinago_gallinago	reservoir	2019	246	1	1	3
Gallinago_gallinago	reservoir	2019	246	1	0	0
Gallinago_gallinago	reservoir	2019	246	1	0	0
Gallinago_gallinago	reservoir	2019	246	1	0	0
Gallinago_gallinago	reservoir	2019	246	1	0	0
Gallinago_gallinago	reservoir	2019	246	1	0	0
Gallinago_gallinago	reservoir	2019	247	1	0	0
Gallinago_gallinago	reservoir	2019	247	1	1	1
Gallinago_gallinago	reservoir	2019	247	1	1	4
Gallinago_gallinago	reservoir	2019	247	1	0	0
Gallinago_gallinago	reservoir	2019	247	1	0	0
Gallinago_gallinago	reservoir	2019	247	1	1	2
Gallinago_gallinago	reservoir	2019	247	1	0	0
Gallinago_gallinago	reservoir	2019	247	1	0	0
Gallinago_gallinago	reservoir	2019	247	1	0	0
Gallinago_gallinago	reservoir	2019	247	1	1	1
Gallinago_gallinago	reservoir	2019	247	1	1	1
Gallinago_gallinago	reservoir	2019	247	1	0	0
Gallinago_gallinago	reservoir	2019	247	1	0	0
Gallinago_gallinago	reservoir	2019	247	1	0	0
Gallinago_gallinago	reservoir	2019	248	1	0	0
Gallinago_gallinago	reservoir	2019	248	1	0	0
Gallinago_gallinago	reservoir	2019	248	1	0	0
Gallinago_gallinago	reservoir	2019	248	1	0	0
Gallinago_gallinago	reservoir	2019	248	1	0	0
Gallinago_gallinago	reservoir	2019	248	1	1	1
Gallinago_gallinago	reservoir	2019	248	1	0	0
Gallinago_gallinago	reservoir	2019	248	1	0	0
Gallinago_gallinago	reservoir	2019	248	1	0	0
Gallinago_gallinago	reservoir	2019	249	1	0	0
Gallinago_gallinago	reservoir	2019	249	1	0	0
Gallinago_gallinago	reservoir	2019	249	1	1	2
Gallinago_gallinago	reservoir	2019	249	1	0	0
Gallinago_gallinago	reservoir	2019	249	1	0	0
Gallinago_gallinago	reservoir	2020	220	1	0	0
Gallinago_gallinago	reservoir	2020	221	1	0	0
Gallinago_gallinago	reservoir	2020	222	1	1	1
Gallinago_gallinago	reservoir	2020	222	1	1	1
Gallinago_gallinago	reservoir	2020	223	1	0	0
Gallinago_gallinago	reservoir	2020	223	1	0	0
Gallinago_gallinago	reservoir	2020	223	1	0	0
Gallinago_gallinago	reservoir	2020	223	1	1	1
Gallinago_gallinago	reservoir	2020	224	1	0	0
Gallinago_gallinago	reservoir	2020	224	1	0	0
Gallinago_gallinago	reservoir	2020	225	1	1	1
Gallinago_gallinago	reservoir	2020	225	1	0	0
Gallinago_gallinago	reservoir	2020	225	1	0	0
Gallinago_gallinago	reservoir	2020	225	1	0	0
Gallinago_gallinago	reservoir	2020	225	1	0	0
Gallinago_gallinago	reservoir	2020	225	1	0	0
Gallinago_gallinago	reservoir	2020	225	1	0	0
Gallinago_gallinago	reservoir	2020	226	1	1	1
Gallinago_gallinago	reservoir	2020	226	1	1	1
Gallinago_gallinago	reservoir	2020	226	1	1	2
Gallinago_gallinago	reservoir	2020	229	1	0	0
Gallinago_gallinago	reservoir	2020	229	1	0	0
Gallinago_gallinago	reservoir	2020	229	1	0	0
Gallinago_gallinago	reservoir	2020	229	1	0	0
Gallinago_gallinago	reservoir	2020	229	1	1	1
Gallinago_gallinago	reservoir	2020	229	1	1	1
Gallinago_gallinago	reservoir	2020	229	1	1	1
Gallinago_gallinago	reservoir	2020	229	1	1	1
Gallinago_gallinago	reservoir	2020	229	1	1	1
Gallinago_gallinago	reservoir	2020	230	1	0	0
Gallinago_gallinago	reservoir	2020	230	1	0	0
Gallinago_gallinago	reservoir	2020	230	1	0	0
Gallinago_gallinago	reservoir	2020	230	1	0	0
Gallinago_gallinago	reservoir	2020	230	1	0	0
Gallinago_gallinago	reservoir	2020	230	1	0	0
Gallinago_gallinago	reservoir	2020	230	1	0	0
Gallinago_gallinago	reservoir	2020	230	1	0	0
Gallinago_gallinago	reservoir	2020	230	1	0	0
Gallinago_gallinago	reservoir	2020	230	1	0	0
Gallinago_gallinago	reservoir	2020	230	1	0	0
Gallinago_gallinago	reservoir	2020	230	1	0	0
Gallinago_gallinago	reservoir	2020	230	1	0	0
Gallinago_gallinago	reservoir	2020	230	1	0	0
Gallinago_gallinago	reservoir	2020	230	1	0	0
Gallinago_gallinago	reservoir	2020	230	1	0	0
Gallinago_gallinago	reservoir	2020	230	1	1	1
Gallinago_gallinago	reservoir	2020	230	1	1	1
Gallinago_gallinago	reservoir	2020	230	1	1	2
Gallinago_gallinago	reservoir	2020	230	1	1	2
Gallinago_gallinago	reservoir	2020	230	1	1	2
Gallinago_gallinago	reservoir	2020	230	1	1	5
Gallinago_gallinago	reservoir	2020	231	1	0	0
Gallinago_gallinago	reservoir	2020	231	1	0	0
Gallinago_gallinago	reservoir	2020	231	1	0	0
Gallinago_gallinago	reservoir	2020	231	1	0	0
Gallinago_gallinago	reservoir	2020	231	1	0	0
Gallinago_gallinago	reservoir	2020	231	1	0	0
Gallinago_gallinago	reservoir	2020	231	1	0	0
Gallinago_gallinago	reservoir	2020	231	1	0	0
Gallinago_gallinago	reservoir	2020	231	1	0	0
Gallinago_gallinago	reservoir	2020	231	1	1	1
Gallinago_gallinago	reservoir	2020	231	1	1	1
Gallinago_gallinago	reservoir	2020	231	1	1	1
Gallinago_gallinago	reservoir	2020	231	1	1	2
Gallinago_gallinago	reservoir	2020	232	1	0	0
Gallinago_gallinago	reservoir	2020	232	1	0	0
Gallinago_gallinago	reservoir	2020	232	1	0	0
Gallinago_gallinago	reservoir	2020	232	1	0	0
Gallinago_gallinago	reservoir	2020	233	1	0	0
Gallinago_gallinago	reservoir	2020	233	1	0	0
Gallinago_gallinago	reservoir	2020	233	1	1	5
Gallinago_gallinago	reservoir	2020	234	1	0	0
Gallinago_gallinago	reservoir	2020	234	1	0	0
Gallinago_gallinago	reservoir	2020	234	1	0	0
Gallinago_gallinago	reservoir	2020	234	1	0	0
Gallinago_gallinago	reservoir	2020	234	1	0	0
Gallinago_gallinago	reservoir	2020	234	1	0	0
Gallinago_gallinago	reservoir	2020	234	1	0	0
Gallinago_gallinago	reservoir	2020	234	1	0	0
Gallinago_gallinago	reservoir	2020	234	1	1	1
Gallinago_gallinago	reservoir	2020	235	1	0	0
Gallinago_gallinago	reservoir	2020	235	1	0	0
Gallinago_gallinago	reservoir	2020	235	1	0	0
Gallinago_gallinago	reservoir	2020	235	1	0	0
Gallinago_gallinago	reservoir	2020	235	1	1	1
Gallinago_gallinago	reservoir	2020	235	1	1	1
Gallinago_gallinago	reservoir	2020	235	1	1	2
Gallinago_gallinago	reservoir	2020	235	1	1	2
Gallinago_gallinago	reservoir	2020	236	1	0	0
Gallinago_gallinago	reservoir	2020	236	1	0	0
Gallinago_gallinago	reservoir	2020	236	1	0	0
Gallinago_gallinago	reservoir	2020	236	1	0	0
Gallinago_gallinago	reservoir	2020	236	1	0	0
Gallinago_gallinago	reservoir	2020	236	1	0	0
Gallinago_gallinago	reservoir	2020	236	1	0	0
Gallinago_gallinago	reservoir	2020	236	1	0	0
Gallinago_gallinago	reservoir	2020	236	1	0	0
Gallinago_gallinago	reservoir	2020	236	1	0	0
Gallinago_gallinago	reservoir	2020	236	1	1	1
Gallinago_gallinago	reservoir	2020	236	1	1	1
Gallinago_gallinago	reservoir	2020	238	1	0	0
Gallinago_gallinago	reservoir	2020	238	1	0	0
Gallinago_gallinago	reservoir	2020	238	1	1	2
Gallinago_gallinago	reservoir	2020	238	1	1	5
Gallinago_gallinago	reservoir	2020	239	1	0	0
Gallinago_gallinago	reservoir	2020	239	1	0	0
Gallinago_gallinago	reservoir	2020	239	1	0	0
Gallinago_gallinago	reservoir	2020	239	1	0	0
Gallinago_gallinago	reservoir	2020	239	1	0	0
Gallinago_gallinago	reservoir	2020	239	1	0	0
Gallinago_gallinago	reservoir	2020	240	1	0	0
Gallinago_gallinago	reservoir	2020	240	1	0	0
Gallinago_gallinago	reservoir	2020	240	1	0	0
Gallinago_gallinago	reservoir	2020	240	1	0	0
Gallinago_gallinago	reservoir	2020	240	1	0	0
Gallinago_gallinago	reservoir	2020	240	1	0	0
Gallinago_gallinago	reservoir	2020	240	1	0	0
Gallinago_gallinago	reservoir	2020	240	1	1	4
Gallinago_gallinago	reservoir	2020	241	1	0	0
Gallinago_gallinago	reservoir	2020	241	1	0	0
Gallinago_gallinago	reservoir	2020	241	1	1	2
Gallinago_gallinago	reservoir	2020	241	1	1	3
Gallinago_gallinago	reservoir	2020	242	1	0	0
Gallinago_gallinago	reservoir	2020	245	1	0	0
Gallinago_gallinago	reservoir	2020	245	1	0	0
Gallinago_gallinago	reservoir	2021	221	1	0	0
Gallinago_gallinago	reservoir	2021	222	1	1	1
Gallinago_gallinago	reservoir	2021	222	1	1	2
Gallinago_gallinago	reservoir	2021	223	1	0	0
Gallinago_gallinago	reservoir	2021	223	1	1	1
Gallinago_gallinago	reservoir	2021	223	1	1	2
Gallinago_gallinago	reservoir	2021	224	1	0	0
Gallinago_gallinago	reservoir	2021	224	1	0	0
Gallinago_gallinago	reservoir	2021	224	1	0	0
Gallinago_gallinago	reservoir	2021	224	1	0	0
Gallinago_gallinago	reservoir	2021	224	1	0	0
Gallinago_gallinago	reservoir	2021	224	1	0	0
Gallinago_gallinago	reservoir	2021	224	1	0	0
Gallinago_gallinago	reservoir	2021	224	1	0	0
Gallinago_gallinago	reservoir	2021	224	1	0	0
Gallinago_gallinago	reservoir	2021	224	1	0	0
Gallinago_gallinago	reservoir	2021	224	1	0	0
Gallinago_gallinago	reservoir	2021	224	1	0	0
Gallinago_gallinago	reservoir	2021	224	1	0	0
Gallinago_gallinago	reservoir	2021	224	1	1	1
Gallinago_gallinago	reservoir	2021	224	1	1	1
Gallinago_gallinago	reservoir	2021	224	1	1	1
Gallinago_gallinago	reservoir	2021	224	1	1	2
Gallinago_gallinago	reservoir	2021	224	1	1	6
Gallinago_gallinago	reservoir	2021	225	1	0	0
Gallinago_gallinago	reservoir	2021	225	1	0	0
Gallinago_gallinago	reservoir	2021	225	1	0	0
Gallinago_gallinago	reservoir	2021	225	1	0	0
Gallinago_gallinago	reservoir	2021	225	1	0	0
Gallinago_gallinago	reservoir	2021	225	1	0	0
Gallinago_gallinago	reservoir	2021	225	1	0	0
Gallinago_gallinago	reservoir	2021	225	1	0	0
Gallinago_gallinago	reservoir	2021	225	1	0	0
Gallinago_gallinago	reservoir	2021	225	1	0	0
Gallinago_gallinago	reservoir	2021	225	1	0	0
Gallinago_gallinago	reservoir	2021	225	1	0	0
Gallinago_gallinago	reservoir	2021	225	1	0	0
Gallinago_gallinago	reservoir	2021	225	1	0	0
Gallinago_gallinago	reservoir	2021	225	1	0	0
Gallinago_gallinago	reservoir	2021	225	1	0	0
Gallinago_gallinago	reservoir	2021	226	1	0	0
Gallinago_gallinago	reservoir	2021	226	1	0	0
Gallinago_gallinago	reservoir	2021	226	1	0	0
Gallinago_gallinago	reservoir	2021	226	1	0	0
Gallinago_gallinago	reservoir	2021	227	1	0	0
Gallinago_gallinago	reservoir	2021	227	1	0	0
Gallinago_gallinago	reservoir	2021	227	1	0	0
Gallinago_gallinago	reservoir	2021	227	1	0	0
Gallinago_gallinago	reservoir	2021	227	1	0	0
Gallinago_gallinago	reservoir	2021	227	1	1	1
Gallinago_gallinago	reservoir	2021	227	1	0	0
Gallinago_gallinago	reservoir	2021	227	1	0	0
Gallinago_gallinago	reservoir	2021	227	1	0	0
Gallinago_gallinago	reservoir	2021	227	1	0	0
Gallinago_gallinago	reservoir	2021	227	1	0	0
Gallinago_gallinago	reservoir	2021	227	1	0	0
Gallinago_gallinago	reservoir	2021	228	1	0	0
Gallinago_gallinago	reservoir	2021	228	1	0	0
Gallinago_gallinago	reservoir	2021	228	1	0	0
Gallinago_gallinago	reservoir	2021	228	1	0	0
Gallinago_gallinago	reservoir	2021	228	1	0	0
Gallinago_gallinago	reservoir	2021	228	1	0	0
Gallinago_gallinago	reservoir	2021	228	1	0	0
Gallinago_gallinago	reservoir	2021	228	1	0	0
Gallinago_gallinago	reservoir	2021	228	1	1	1
Gallinago_gallinago	reservoir	2021	228	1	1	1
Gallinago_gallinago	reservoir	2021	228	1	1	1
Gallinago_gallinago	reservoir	2021	229	1	0	0
Gallinago_gallinago	reservoir	2021	229	1	0	0
Gallinago_gallinago	reservoir	2021	232	1	0	0
Gallinago_gallinago	reservoir	2021	232	1	0	0
Gallinago_gallinago	reservoir	2021	232	1	0	0
Gallinago_gallinago	reservoir	2021	232	1	0	0
Gallinago_gallinago	reservoir	2021	232	1	0	0
Gallinago_gallinago	reservoir	2021	232	1	0	0
Gallinago_gallinago	reservoir	2021	232	1	0	0
Gallinago_gallinago	reservoir	2021	232	1	0	0
Gallinago_gallinago	reservoir	2021	232	1	0	0
Gallinago_gallinago	reservoir	2021	232	1	0	0
Gallinago_gallinago	reservoir	2021	232	1	0	0
Gallinago_gallinago	reservoir	2021	232	1	0	0
Gallinago_gallinago	reservoir	2021	232	1	0	0
Gallinago_gallinago	reservoir	2021	233	1	0	0
Gallinago_gallinago	reservoir	2021	233	1	0	0
Gallinago_gallinago	reservoir	2021	234	1	0	0
Gallinago_gallinago	reservoir	2021	234	1	0	0
Gallinago_gallinago	reservoir	2021	234	1	0	0
Gallinago_gallinago	reservoir	2021	234	1	0	0
Gallinago_gallinago	reservoir	2021	234	1	1	2
Gallinago_gallinago	reservoir	2021	234	1	0	0
Gallinago_gallinago	reservoir	2021	234	1	0	0
Gallinago_gallinago	reservoir	2021	234	1	1	2
Gallinago_gallinago	reservoir	2021	235	1	0	0
Gallinago_gallinago	reservoir	2021	235	1	0	0
Gallinago_gallinago	reservoir	2021	235	1	1	1
Gallinago_gallinago	reservoir	2021	236	1	0	0
Gallinago_gallinago	reservoir	2021	236	1	0	0
Gallinago_gallinago	reservoir	2021	236	1	0	0
Gallinago_gallinago	reservoir	2021	236	1	1	1
Gallinago_gallinago	reservoir	2021	236	1	1	1
Gallinago_gallinago	reservoir	2021	236	1	1	1
Gallinago_gallinago	reservoir	2021	240	1	0	0
Gallinago_gallinago	reservoir	2021	240	1	0	0
Gallinago_gallinago	reservoir	2021	240	1	0	0
Gallinago_gallinago	reservoir	2021	240	1	0	0
Gallinago_gallinago	reservoir	2021	240	1	0	0
Gallinago_gallinago	reservoir	2021	240	1	0	0
Gallinago_gallinago	reservoir	2021	240	1	1	3
Gallinago_gallinago	reservoir	2021	240	1	1	4
Gallinago_gallinago	reservoir	2021	241	1	0	0
Gallinago_gallinago	reservoir	2021	241	1	0	0
Gallinago_gallinago	reservoir	2021	241	1	0	0
Gallinago_gallinago	reservoir	2021	241	1	0	0
Gallinago_gallinago	reservoir	2021	241	1	0	0
Gallinago_gallinago	reservoir	2021	245	1	0	0
Gallinago_gallinago	reservoir	2019	229	2	0	0
Gallinago_gallinago	reservoir	2019	234	2	1	3
Gallinago_gallinago	reservoir	2019	235	2	0	0
Gallinago_gallinago	reservoir	2019	242	2	1	2
Gallinago_gallinago	reservoir	2019	242	2	0	0
Gallinago_gallinago	reservoir	2019	243	2	1	2
Gallinago_gallinago	reservoir	2019	245	2	0	0
Gallinago_gallinago	reservoir	2019	246	2	0	0
Gallinago_gallinago	reservoir	2020	225	2	1	1
Gallinago_gallinago	reservoir	2020	239	2	0	0
Gallinago_gallinago	reservoir	2020	242	2	0	0
Gallinago_gallinago	reservoir	2021	241	2	0	0
Gallinago_gallinago	reservoir	2021	241	2	0	0
Gallinago_gallinago	reservoir	2021	241	2	1	10
Gallinago_gallinago	river valley	2020	207	2	0	0
Tringa_glareola	river valley	2020	211	1	0	0
Tringa_glareola	river valley	2020	218	1	0	0
Tringa_glareola	river valley	2020	219	1	0	0
Tringa_glareola	river valley	2020	220	1	0	0
Tringa_glareola	river valley	2020	220	1	0	0
Tringa_glareola	river valley	2020	220	1	0	0
Tringa_glareola	river valley	2020	220	1	0	0
Tringa_glareola	river valley	2020	220	1	0	0
Tringa_glareola	river valley	2020	220	1	0	0
Tringa_glareola	river valley	2020	224	1	0	0
Tringa_glareola	river valley	2020	224	1	0	0
Tringa_glareola	river valley	2020	224	1	0	0
Tringa_glareola	river valley	2020	224	1	0	0
Tringa_glareola	river valley	2020	225	1	0	0
Tringa_glareola	river valley	2020	226	1	0	0
Tringa_glareola	river valley	2020	227	1	0	0
Tringa_glareola	river valley	2020	227	1	0	0
Tringa_glareola	river valley	2020	230	1	0	0
Tringa_glareola	river valley	2020	230	2	0	0
Tringa_glareola	river valley	2020	234	1	0	0
Tringa_glareola	river valley	2020	235	1	0	0
Tringa_glareola	river valley	2020	230	1	1	1
Tringa_glareola	river valley	2020	229	1	1	2
Tringa_glareola	river valley	2020	245	1	1	2
Tringa_glareola	river valley	2020	235	1	1	5
Tringa_glareola	river valley	2020	228	1	1	7
Tringa_glareola	river valley	2020	235	1	1	8
Tringa_glareola	river valley	2020	238	1	1	9
Tringa_glareola	river valley	2020	228	1	1	10
Tringa_glareola	river valley	2020	230	1	1	10
Tringa_glareola	river valley	2020	231	1	1	20
Tringa_glareola	river valley	2019	248	1	1	1
Tringa_glareola	river valley	2019	245	1	1	4
Tringa_glareola	river valley	2019	244	1	1	11
Tringa_glareola	river valley	2019	246	1	1	20
Tringa_glareola	river valley	2019	247	1	1	40
Tringa_glareola	river valley	2019	247	1	1	70
Tringa_glareola	reservoir	2019	225	1	1	1
Tringa_glareola	reservoir	2019	225	1	1	2
Tringa_glareola	reservoir	2019	225	1	1	2
Tringa_glareola	reservoir	2019	225	1	1	3
Tringa_glareola	reservoir	2019	225	1	1	7
Tringa_glareola	reservoir	2019	225	1	1	7
Tringa_glareola	reservoir	2019	225	1	1	10
Tringa_glareola	reservoir	2019	225	1	1	11
Tringa_glareola	reservoir	2019	225	1	1	12
Tringa_glareola	reservoir	2019	225	1	1	12
Tringa_glareola	reservoir	2019	225	1	1	12
Tringa_glareola	reservoir	2019	225	1	1	12
Tringa_glareola	reservoir	2019	225	1	1	15
Tringa_glareola	reservoir	2019	225	1	1	22
Tringa_glareola	reservoir	2019	225	1	1	30
Tringa_glareola	reservoir	2019	225	1	1	40
Tringa_glareola	reservoir	2019	225	1	1	40
Tringa_glareola	reservoir	2019	225	1	1	50
Tringa_glareola	reservoir	2019	226	1	0	0
Tringa_glareola	reservoir	2019	226	1	0	0
Tringa_glareola	reservoir	2019	226	1	1	1
Tringa_glareola	reservoir	2019	226	1	1	1
Tringa_glareola	reservoir	2019	226	1	1	4
Tringa_glareola	reservoir	2019	226	1	1	5
Tringa_glareola	reservoir	2019	226	1	1	8
Tringa_glareola	reservoir	2019	226	1	1	10
Tringa_glareola	reservoir	2019	227	1	0	0
Tringa_glareola	reservoir	2019	227	1	1	11
Tringa_glareola	reservoir	2019	228	1	1	5
Tringa_glareola	reservoir	2019	228	1	1	9
Tringa_glareola	reservoir	2019	228	1	1	16
Tringa_glareola	reservoir	2019	229	1	0	0
Tringa_glareola	reservoir	2019	229	1	0	0
Tringa_glareola	reservoir	2019	229	1	1	2
Tringa_glareola	reservoir	2019	229	1	1	2
Tringa_glareola	reservoir	2019	229	1	1	2
Tringa_glareola	reservoir	2019	229	1	1	9
Tringa_glareola	reservoir	2019	229	1	1	11
Tringa_glareola	reservoir	2019	229	1	1	12
Tringa_glareola	reservoir	2019	229	1	1	13
Tringa_glareola	reservoir	2019	229	1	1	18
Tringa_glareola	reservoir	2019	230	1	0	0
Tringa_glareola	reservoir	2019	230	1	1	5
Tringa_glareola	reservoir	2019	230	1	1	17
Tringa_glareola	reservoir	2019	230	1	1	18
Tringa_glareola	reservoir	2019	231	1	1	1
Tringa_glareola	reservoir	2019	231	1	1	2
Tringa_glareola	reservoir	2019	231	1	1	5
Tringa_glareola	reservoir	2019	231	1	1	7
Tringa_glareola	reservoir	2019	231	1	1	10
Tringa_glareola	reservoir	2019	231	1	1	14
Tringa_glareola	reservoir	2019	231	1	1	22
Tringa_glareola	reservoir	2019	231	1	1	24
Tringa_glareola	reservoir	2019	232	1	0	0
Tringa_glareola	reservoir	2019	232	1	1	3
Tringa_glareola	reservoir	2019	232	1	1	8
Tringa_glareola	reservoir	2019	232	1	1	30
Tringa_glareola	reservoir	2019	233	1	0	0
Tringa_glareola	reservoir	2019	233	1	1	1
Tringa_glareola	reservoir	2019	233	1	1	4
Tringa_glareola	reservoir	2019	233	1	1	13
Tringa_glareola	reservoir	2019	234	1	1	9
Tringa_glareola	reservoir	2019	234	1	1	13
Tringa_glareola	reservoir	2019	235	1	1	2
Tringa_glareola	reservoir	2019	235	1	1	2
Tringa_glareola	reservoir	2019	236	1	1	7
Tringa_glareola	reservoir	2019	236	1	1	30
Tringa_glareola	reservoir	2019	239	1	1	15
Tringa_glareola	reservoir	2019	240	1	1	1
Tringa_glareola	reservoir	2019	240	1	1	3
Tringa_glareola	reservoir	2019	240	1	1	4
Tringa_glareola	reservoir	2019	240	1	1	6
Tringa_glareola	reservoir	2019	240	1	1	9
Tringa_glareola	reservoir	2019	241	1	1	1
Tringa_glareola	reservoir	2019	241	1	1	3
Tringa_glareola	reservoir	2019	241	1	1	4
Tringa_glareola	reservoir	2019	241	1	1	6
Tringa_glareola	reservoir	2019	241	1	1	7
Tringa_glareola	reservoir	2019	241	1	1	8
Tringa_glareola	reservoir	2019	241	1	1	8
Tringa_glareola	reservoir	2019	241	1	1	12
Tringa_glareola	reservoir	2019	241	1	1	12
Tringa_glareola	reservoir	2019	241	1	1	17
Tringa_glareola	reservoir	2019	241	1	1	19
Tringa_glareola	reservoir	2019	241	1	1	20
Tringa_glareola	reservoir	2019	241	1	1	21
Tringa_glareola	reservoir	2019	241	1	1	31
Tringa_glareola	reservoir	2019	241	1	1	31
Tringa_glareola	reservoir	2019	241	1	1	35
Tringa_glareola	reservoir	2019	241	1	1	44
Tringa_glareola	reservoir	2019	242	1	1	15
Tringa_glareola	reservoir	2019	242	1	1	33
Tringa_glareola	reservoir	2019	242	1	1	33
Tringa_glareola	reservoir	2019	242	1	1	74
Tringa_glareola	reservoir	2019	243	1	0	0
Tringa_glareola	reservoir	2019	243	1	0	0
Tringa_glareola	reservoir	2019	243	1	1	2
Tringa_glareola	reservoir	2019	243	1	1	4
Tringa_glareola	reservoir	2019	243	1	1	10
Tringa_glareola	reservoir	2019	243	1	1	11
Tringa_glareola	reservoir	2019	244	1	1	13
Tringa_glareola	reservoir	2019	244	1	1	45
Tringa_glareola	reservoir	2019	244	1	0	0
Tringa_glareola	reservoir	2019	244	1	1	19
Tringa_glareola	reservoir	2019	245	1	0	0
Tringa_glareola	reservoir	2019	245	1	0	0
Tringa_glareola	reservoir	2019	245	1	0	0
Tringa_glareola	reservoir	2019	245	1	1	2
Tringa_glareola	reservoir	2019	245	1	1	2
Tringa_glareola	reservoir	2019	245	1	1	3
Tringa_glareola	reservoir	2019	245	1	1	5
Tringa_glareola	reservoir	2019	245	1	1	7
Tringa_glareola	reservoir	2019	245	1	1	8
Tringa_glareola	reservoir	2019	245	1	1	10
Tringa_glareola	reservoir	2019	245	1	1	24
Tringa_glareola	reservoir	2019	245	1	1	48
Tringa_glareola	reservoir	2019	245	1	1	60
Tringa_glareola	reservoir	2019	245	1	1	68
Tringa_glareola	reservoir	2019	246	1	0	0
Tringa_glareola	reservoir	2019	246	1	1	4
Tringa_glareola	reservoir	2019	246	1	1	12
Tringa_glareola	reservoir	2019	246	1	1	74
Tringa_glareola	reservoir	2019	247	1	0	0
Tringa_glareola	reservoir	2019	247	1	1	6
Tringa_glareola	reservoir	2019	247	1	1	7
Tringa_glareola	reservoir	2019	247	1	1	10
Tringa_glareola	reservoir	2019	247	1	1	16
Tringa_glareola	reservoir	2019	247	1	1	22
Tringa_glareola	reservoir	2019	248	1	1	21
Tringa_glareola	reservoir	2019	249	1	0	0
Tringa_glareola	reservoir	2019	249	1	1	12
Tringa_glareola	reservoir	2019	249	1	1	55
Tringa_glareola	reservoir	2019	250	1	0	0
Tringa_glareola	reservoir	2019	250	1	1	1
Tringa_glareola	reservoir	2019	251	1	1	1
Tringa_glareola	reservoir	2019	251	1	1	2
Tringa_glareola	reservoir	2019	253	1	0	0
Tringa_glareola	reservoir	2019	253	1	1	2
Tringa_glareola	reservoir	2019	255	1	1	2
Tringa_glareola	reservoir	2019	256	1	0	0
Tringa_glareola	reservoir	2019	256	1	1	3
Tringa_glareola	reservoir	2020	229	1	0	0
Tringa_glareola	reservoir	2020	229	1	1	1
Tringa_glareola	reservoir	2020	229	1	1	1
Tringa_glareola	reservoir	2020	229	1	1	1
Tringa_glareola	reservoir	2020	229	1	1	2
Tringa_glareola	reservoir	2020	229	1	1	2
Tringa_glareola	reservoir	2020	229	1	1	6
Tringa_glareola	reservoir	2020	230	1	1	1
Tringa_glareola	reservoir	2020	230	1	1	1
Tringa_glareola	reservoir	2020	230	1	1	1
Tringa_glareola	reservoir	2020	230	1	1	2
Tringa_glareola	reservoir	2020	230	1	1	2
Tringa_glareola	reservoir	2020	230	1	1	2
Tringa_glareola	reservoir	2020	230	1	1	3
Tringa_glareola	reservoir	2020	230	1	1	4
Tringa_glareola	reservoir	2020	230	1	1	4
Tringa_glareola	reservoir	2020	230	1	1	6
Tringa_glareola	reservoir	2020	230	1	1	7
Tringa_glareola	reservoir	2020	230	1	1	8
Tringa_glareola	reservoir	2020	230	1	1	22
Tringa_glareola	reservoir	2020	231	1	0	0
Tringa_glareola	reservoir	2020	231	1	0	0
Tringa_glareola	reservoir	2020	231	1	0	0
Tringa_glareola	reservoir	2020	231	1	0	0
Tringa_glareola	reservoir	2020	231	1	0	0
Tringa_glareola	reservoir	2020	231	1	0	0
Tringa_glareola	reservoir	2020	231	1	0	0
Tringa_glareola	reservoir	2020	231	1	1	1
Tringa_glareola	reservoir	2020	231	1	1	2
Tringa_glareola	reservoir	2020	231	1	1	2
Tringa_glareola	reservoir	2020	231	1	1	3
Tringa_glareola	reservoir	2020	231	1	1	3
Tringa_glareola	reservoir	2020	231	1	1	5
Tringa_glareola	reservoir	2020	231	1	1	6
Tringa_glareola	reservoir	2020	231	1	1	8
Tringa_glareola	reservoir	2020	231	1	1	13
Tringa_glareola	reservoir	2020	232	1	0	0
Tringa_glareola	reservoir	2020	232	1	0	0
Tringa_glareola	reservoir	2020	232	1	0	0
Tringa_glareola	reservoir	2020	232	1	0	0
Tringa_glareola	reservoir	2020	232	1	1	1
Tringa_glareola	reservoir	2020	232	1	1	2
Tringa_glareola	reservoir	2020	232	1	1	2
Tringa_glareola	reservoir	2020	232	1	1	2
Tringa_glareola	reservoir	2020	232	1	1	2
Tringa_glareola	reservoir	2020	232	1	1	4
Tringa_glareola	reservoir	2020	232	1	1	5
Tringa_glareola	reservoir	2020	232	1	1	5
Tringa_glareola	reservoir	2020	232	1	1	12
Tringa_glareola	reservoir	2020	232	1	1	14
Tringa_glareola	reservoir	2020	233	1	1	1
Tringa_glareola	reservoir	2020	233	1	0	0
Tringa_glareola	reservoir	2020	233	1	0	0
Tringa_glareola	reservoir	2020	233	1	1	1
Tringa_glareola	reservoir	2020	233	1	1	2
Tringa_glareola	reservoir	2020	233	1	1	4
Tringa_glareola	reservoir	2020	233	1	1	5
Tringa_glareola	reservoir	2020	233	1	1	5
Tringa_glareola	reservoir	2020	234	1	1	1
Tringa_glareola	reservoir	2020	234	1	1	2
Tringa_glareola	reservoir	2020	234	1	1	2
Tringa_glareola	reservoir	2020	234	1	1	5
Tringa_glareola	reservoir	2020	234	1	1	9
Tringa_glareola	reservoir	2020	234	1	1	10
Tringa_glareola	reservoir	2020	234	1	1	11
Tringa_glareola	reservoir	2020	235	1	1	1
Tringa_glareola	reservoir	2020	235	1	1	2
Tringa_glareola	reservoir	2020	235	1	1	5
Tringa_glareola	reservoir	2020	235	1	1	20
Tringa_glareola	reservoir	2020	236	1	0	0
Tringa_glareola	reservoir	2020	236	1	0	0
Tringa_glareola	reservoir	2020	236	1	0	0
Tringa_glareola	reservoir	2020	236	1	0	0
Tringa_glareola	reservoir	2020	236	1	0	0
Tringa_glareola	reservoir	2020	236	1	1	2
Tringa_glareola	reservoir	2020	236	1	1	3
Tringa_glareola	reservoir	2020	236	1	1	3
Tringa_glareola	reservoir	2020	236	1	1	4
Tringa_glareola	reservoir	2020	236	1	1	5
Tringa_glareola	reservoir	2020	237	1	1	2
Tringa_glareola	reservoir	2020	238	1	0	0
Tringa_glareola	reservoir	2020	238	1	0	0
Tringa_glareola	reservoir	2020	238	1	1	1
Tringa_glareola	reservoir	2020	238	1	1	4
Tringa_glareola	reservoir	2020	238	1	1	4
Tringa_glareola	reservoir	2020	238	1	1	7
Tringa_glareola	reservoir	2020	239	1	0	0
Tringa_glareola	reservoir	2020	239	1	0	0
Tringa_glareola	reservoir	2020	239	1	0	0
Tringa_glareola	reservoir	2020	239	1	0	0
Tringa_glareola	reservoir	2020	239	1	1	2
Tringa_glareola	reservoir	2020	239	1	1	21
Tringa_glareola	reservoir	2020	240	1	1	1
Tringa_glareola	reservoir	2020	241	1	0	0
Tringa_glareola	reservoir	2020	241	1	1	2
Tringa_glareola	reservoir	2020	241	1	1	3
Tringa_glareola	reservoir	2020	241	1	1	3
Tringa_glareola	reservoir	2020	241	1	1	4
Tringa_glareola	reservoir	2020	241	1	1	5
Tringa_glareola	reservoir	2020	241	1	1	8
Tringa_glareola	reservoir	2020	241	1	1	13
Tringa_glareola	reservoir	2020	241	1	1	15
Tringa_glareola	reservoir	2020	241	1	1	16
Tringa_glareola	reservoir	2020	241	1	1	16
Tringa_glareola	reservoir	2020	241	1	1	17
Tringa_glareola	reservoir	2020	241	1	1	18
Tringa_glareola	reservoir	2020	241	1	1	25
Tringa_glareola	reservoir	2020	242	1	0	0
Tringa_glareola	reservoir	2020	242	1	0	0
Tringa_glareola	reservoir	2020	242	1	0	0
Tringa_glareola	reservoir	2020	242	1	0	0
Tringa_glareola	reservoir	2020	242	1	0	0
Tringa_glareola	reservoir	2020	242	1	0	0
Tringa_glareola	reservoir	2020	242	1	1	6
Tringa_glareola	reservoir	2020	242	1	0	0
Tringa_glareola	reservoir	2020	243	1	0	0
Tringa_glareola	reservoir	2020	243	1	1	1
Tringa_glareola	reservoir	2020	243	1	1	1
Tringa_glareola	reservoir	2020	243	1	1	2
Tringa_glareola	reservoir	2020	244	1	0	0
Tringa_glareola	reservoir	2020	244	1	0	0
Tringa_glareola	reservoir	2020	244	1	1	1
Tringa_glareola	reservoir	2020	244	1	1	1
Tringa_glareola	reservoir	2020	244	1	1	1
Tringa_glareola	reservoir	2020	244	1	1	2
Tringa_glareola	reservoir	2020	244	1	1	3
Tringa_glareola	reservoir	2020	244	1	1	3
Tringa_glareola	reservoir	2020	244	1	1	5
Tringa_glareola	reservoir	2020	244	1	1	6
Tringa_glareola	reservoir	2020	245	1	0	0
Tringa_glareola	reservoir	2020	246	1	0	0
Tringa_glareola	reservoir	2020	246	1	1	1
Tringa_glareola	reservoir	2020	246	1	1	1
Tringa_glareola	reservoir	2020	246	1	1	2
Tringa_glareola	reservoir	2020	246	1	1	2
Tringa_glareola	reservoir	2020	246	1	1	2
Tringa_glareola	reservoir	2020	246	1	1	2
Tringa_glareola	reservoir	2020	246	1	1	3
Tringa_glareola	reservoir	2020	246	1	1	4
Tringa_glareola	reservoir	2020	246	1	1	10
Tringa_glareola	reservoir	2020	247	1	1	1
Tringa_glareola	reservoir	2020	247	1	1	2
Tringa_glareola	reservoir	2020	247	1	1	3
Tringa_glareola	reservoir	2020	247	1	1	4
Tringa_glareola	reservoir	2020	248	1	1	1
Tringa_glareola	reservoir	2020	248	1	1	1
Tringa_glareola	reservoir	2020	248	1	1	2
Tringa_glareola	reservoir	2020	248	1	1	2
Tringa_glareola	reservoir	2020	248	1	1	4
Tringa_glareola	reservoir	2020	248	1	1	5
Tringa_glareola	reservoir	2020	248	1	1	7
Tringa_glareola	reservoir	2020	249	1	1	6
Tringa_glareola	reservoir	2021	214	1	1	4
Tringa_glareola	reservoir	2021	215	1	0	0
Tringa_glareola	reservoir	2021	215	1	1	3
Tringa_glareola	reservoir	2021	216	1	0	0
Tringa_glareola	reservoir	2021	216	1	0	0
Tringa_glareola	reservoir	2021	216	1	0	0
Tringa_glareola	reservoir	2021	216	1	1	1
Tringa_glareola	reservoir	2021	216	1	1	4
Tringa_glareola	reservoir	2021	216	1	1	6
Tringa_glareola	reservoir	2021	216	1	1	7
Tringa_glareola	reservoir	2021	216	1	1	16
Tringa_glareola	reservoir	2021	216	1	1	19
Tringa_glareola	reservoir	2021	217	1	0	0
Tringa_glareola	reservoir	2021	217	1	0	0
Tringa_glareola	reservoir	2021	217	1	0	0
Tringa_glareola	reservoir	2021	217	1	0	0
Tringa_glareola	reservoir	2021	217	1	0	0
Tringa_glareola	reservoir	2021	217	1	0	0
Tringa_glareola	reservoir	2021	217	1	0	0
Tringa_glareola	reservoir	2021	217	1	0	0
Tringa_glareola	reservoir	2021	217	1	0	0
Tringa_glareola	reservoir	2021	217	1	0	0
Tringa_glareola	reservoir	2021	217	1	0	0
Tringa_glareola	reservoir	2021	217	1	1	1
Tringa_glareola	reservoir	2021	217	1	1	2
Tringa_glareola	reservoir	2021	217	1	1	2
Tringa_glareola	reservoir	2021	217	1	1	2
Tringa_glareola	reservoir	2021	217	1	1	3
Tringa_glareola	reservoir	2021	217	1	1	3
Tringa_glareola	reservoir	2021	217	1	1	3
Tringa_glareola	reservoir	2021	217	1	1	4
Tringa_glareola	reservoir	2021	217	1	1	5
Tringa_glareola	reservoir	2021	217	1	1	6
Tringa_glareola	reservoir	2021	219	1	0	0
Tringa_glareola	reservoir	2021	219	1	1	1
Tringa_glareola	reservoir	2021	219	1	1	10
Tringa_glareola	reservoir	2021	220	1	0	0
Tringa_glareola	reservoir	2021	220	1	0	0
Tringa_glareola	reservoir	2021	220	1	0	0
Tringa_glareola	reservoir	2021	220	1	0	0
Tringa_glareola	reservoir	2021	220	1	0	0
Tringa_glareola	reservoir	2021	220	1	0	0
Tringa_glareola	reservoir	2021	220	1	1	1
Tringa_glareola	reservoir	2021	220	1	1	6
Tringa_glareola	reservoir	2021	221	1	0	0
Tringa_glareola	reservoir	2021	221	1	1	2
Tringa_glareola	reservoir	2021	221	1	1	13
Tringa_glareola	reservoir	2021	222	1	0	0
Tringa_glareola	reservoir	2021	222	1	0	0
Tringa_glareola	reservoir	2021	222	1	0	0
Tringa_glareola	reservoir	2021	222	1	0	0
Tringa_glareola	reservoir	2021	222	1	1	3
Tringa_glareola	reservoir	2021	223	1	0	0
Tringa_glareola	reservoir	2021	223	1	0	0
Tringa_glareola	reservoir	2021	223	1	0	0
Tringa_glareola	reservoir	2021	223	1	0	0
Tringa_glareola	reservoir	2021	223	1	0	0
Tringa_glareola	reservoir	2021	223	1	0	0
Tringa_glareola	reservoir	2021	223	1	0	0
Tringa_glareola	reservoir	2021	223	1	0	0
Tringa_glareola	reservoir	2021	223	1	0	0
Tringa_glareola	reservoir	2021	223	1	1	1
Tringa_glareola	reservoir	2021	223	1	1	1
Tringa_glareola	reservoir	2021	223	1	1	1
Tringa_glareola	reservoir	2021	223	1	1	4
Tringa_glareola	reservoir	2021	223	1	1	5
Tringa_glareola	reservoir	2021	224	1	0	0
Tringa_glareola	reservoir	2021	224	1	0	0
Tringa_glareola	reservoir	2021	224	1	0	0
Tringa_glareola	reservoir	2021	224	1	0	0
Tringa_glareola	reservoir	2021	224	1	0	0
Tringa_glareola	reservoir	2021	224	1	0	0
Tringa_glareola	reservoir	2021	224	1	0	0
Tringa_glareola	reservoir	2021	224	1	0	0
Tringa_glareola	reservoir	2021	224	1	0	0
Tringa_glareola	reservoir	2021	224	1	1	1
Tringa_glareola	reservoir	2021	224	1	1	2
Tringa_glareola	reservoir	2021	224	1	1	6
Tringa_glareola	reservoir	2021	224	1	1	8
Tringa_glareola	reservoir	2021	224	1	1	32
Tringa_glareola	reservoir	2021	225	1	0	0
Tringa_glareola	reservoir	2021	225	1	0	0
Tringa_glareola	reservoir	2021	225	1	0	0
Tringa_glareola	reservoir	2021	225	1	0	0
Tringa_glareola	reservoir	2021	225	1	0	0
Tringa_glareola	reservoir	2021	225	1	0	0
Tringa_glareola	reservoir	2021	225	1	0	0
Tringa_glareola	reservoir	2021	225	1	0	0
Tringa_glareola	reservoir	2021	225	1	0	0
Tringa_glareola	reservoir	2021	225	1	1	1
Tringa_glareola	reservoir	2021	225	1	1	1
Tringa_glareola	reservoir	2021	225	1	1	1
Tringa_glareola	reservoir	2021	225	1	1	2
Tringa_glareola	reservoir	2021	225	1	1	2
Tringa_glareola	reservoir	2021	225	1	1	11
Tringa_glareola	reservoir	2021	226	1	0	0
Tringa_glareola	reservoir	2021	226	1	0	0
Tringa_glareola	reservoir	2021	226	1	0	0
Tringa_glareola	reservoir	2021	226	1	0	0
Tringa_glareola	reservoir	2021	226	1	1	1
Tringa_glareola	reservoir	2021	227	1	0	0
Tringa_glareola	reservoir	2021	227	1	1	2
Tringa_glareola	reservoir	2021	227	1	1	4
Tringa_glareola	reservoir	2021	227	1	1	4
Tringa_glareola	reservoir	2021	227	1	1	5
Tringa_glareola	reservoir	2021	227	1	0	0
Tringa_glareola	reservoir	2021	227	1	0	0
Tringa_glareola	reservoir	2021	227	1	1	1
Tringa_glareola	reservoir	2021	227	1	1	2
Tringa_glareola	reservoir	2021	227	1	1	3
Tringa_glareola	reservoir	2021	227	1	1	7
Tringa_glareola	reservoir	2021	227	1	1	9
Tringa_glareola	reservoir	2021	228	1	0	0
Tringa_glareola	reservoir	2021	228	1	0	0
Tringa_glareola	reservoir	2021	228	1	0	0
Tringa_glareola	reservoir	2021	228	1	1	1
Tringa_glareola	reservoir	2021	228	1	1	2
Tringa_glareola	reservoir	2021	229	1	1	1
Tringa_glareola	reservoir	2021	229	1	1	1
Tringa_glareola	reservoir	2021	230	1	0	0
Tringa_glareola	reservoir	2021	230	1	0	0
Tringa_glareola	reservoir	2021	230	1	0	0
Tringa_glareola	reservoir	2021	230	1	0	0
Tringa_glareola	reservoir	2021	230	1	0	0
Tringa_glareola	reservoir	2021	230	1	0	0
Tringa_glareola	reservoir	2021	230	1	1	1
Tringa_glareola	reservoir	2021	230	1	1	2
Tringa_glareola	reservoir	2021	230	1	1	4
Tringa_glareola	reservoir	2021	230	1	1	5
Tringa_glareola	reservoir	2021	230	1	1	5
Tringa_glareola	reservoir	2021	230	1	1	8
Tringa_glareola	reservoir	2021	231	1	0	0
Tringa_glareola	reservoir	2021	231	1	1	7
Tringa_glareola	reservoir	2021	232	1	0	0
Tringa_glareola	reservoir	2021	233	1	0	0
Tringa_glareola	reservoir	2021	233	1	0	0
Tringa_glareola	reservoir	2021	233	1	0	0
Tringa_glareola	reservoir	2021	233	1	0	0
Tringa_glareola	reservoir	2021	233	1	0	0
Tringa_glareola	reservoir	2021	233	1	1	2
Tringa_glareola	reservoir	2021	233	1	1	4
Tringa_glareola	reservoir	2021	233	1	1	5
Tringa_glareola	reservoir	2021	233	1	1	7
Tringa_glareola	reservoir	2021	234	1	1	1
Tringa_glareola	reservoir	2021	234	1	1	3
Tringa_glareola	reservoir	2021	234	1	1	24
Tringa_glareola	reservoir	2021	235	1	0	0
Tringa_glareola	reservoir	2021	235	1	1	6
Tringa_glareola	reservoir	2021	236	1	0	0
Tringa_glareola	reservoir	2021	236	1	0	0
Tringa_glareola	reservoir	2021	236	1	0	0
Tringa_glareola	reservoir	2021	236	1	0	0
Tringa_glareola	reservoir	2021	236	1	0	0
Tringa_glareola	reservoir	2021	236	1	1	15
Tringa_glareola	reservoir	2021	239	1	0	0
Tringa_glareola	reservoir	2021	239	1	1	3
Tringa_glareola	reservoir	2021	240	1	0	0
Tringa_glareola	reservoir	2021	240	1	0	0
Tringa_glareola	reservoir	2021	240	1	0	0
Tringa_glareola	reservoir	2021	241	1	0	0
Tringa_glareola	reservoir	2021	241	1	1	1
Tringa_glareola	reservoir	2019	243	2	1	2
Tringa_glareola	reservoir	2020	229	2	0	0
Tringa_glareola	reservoir	2020	231	2	0	0
Tringa_glareola	reservoir	2020	233	2	1	3
Tringa_glareola	reservoir	2021	215	2	0	0
Tringa_glareola	reservoir	2021	216	2	0	0
Tringa_glareola	reservoir	2021	216	2	0	0
Tringa_glareola	reservoir	2021	217	2	1	1
Tringa_glareola	reservoir	2021	219	2	1	4
Tringa_glareola	reservoir	2021	221	2	0	0
Tringa_glareola	reservoir	2021	221	2	0	0
Tringa_glareola	reservoir	2021	222	2	0	0
Tringa_glareola	reservoir	2021	223	2	0	0
Tringa_glareola	reservoir	2021	223	2	0	0
Tringa_glareola	reservoir	2021	227	2	0	0
Tringa_nebularia	river valley	2019	254	2	1	50
Tringa_nebularia	river valley	2019	255	1	1	20
Tringa_nebularia	river valley	2020	223	1	0	0
Tringa_nebularia	river valley	2020	223	1	0	0
Tringa_nebularia	river valley	2020	223	1	0	0
Tringa_nebularia	river valley	2020	223	1	0	0
Tringa_nebularia	river valley	2020	223	1	0	0
Tringa_nebularia	river valley	2020	224	1	0	0
Tringa_nebularia	river valley	2020	229	1	0	0
Tringa_nebularia	river valley	2020	238	1	1	8
Tringa_nebularia	river valley	2020	241	1	1	30
Tringa_nebularia	river valley	2020	249	1	1	4
Tringa_nebularia	river valley	2020	263	1	1	6
Tringa_nebularia	river valley	2020	275	1	1	3
Tringa_nebularia	river valley	2020	276	1	1	30
Tringa_ochropus	reservoir	2020	247	1	0	0
Tringa_ochropus	reservoir	2021	216	1	0	0
Tringa_ochropus	reservoir	2021	216	1	1	3
Tringa_ochropus	reservoir	2021	222	1	0	0
Tringa_ochropus	river valley	2019	247	1	0	0
Tringa_ochropus	river valley	2020	219	1	0	0
Tringa_ochropus	river valley	2020	220	2	0	0
Tringa_ochropus	river valley	2020	226	1	0	0
Tringa_totanus	reservoir	2020	245	1	1	14
Tringa_totanus	reservoir	2021	217	1	0	0
Tringa_totanus	reservoir	2021	217	1	1	5
Tringa_totanus	reservoir	2021	217	1	1	7
Tringa_totanus	reservoir	2021	217	1	1	18
Tringa_totanus	reservoir	2021	217	1	1	25
Tringa_totanus	reservoir	2021	227	1	1	20
Tringa_totanus	reservoir	2021	229	1	1	2
Tringa_totanus	reservoir	2021	230	1	1	8
Tringa_totanus	reservoir	2021	235	1	1	7
Tringa_totanus	reservoir	2021	236	1	1	5
Tringa_totanus	reservoir	2021	236	1	1	7
Tringa_totanus	reservoir	2021	240	1	1	3
Tringa_totanus	reservoir	2021	240	1	1	4
Tringa_totanus	reservoir	2021	241	1	1	4
Tringa_totanus	reservoir	2021	242	1	1	23
Tringa_totanus	reservoir	2021	246	1	1	1
Tringa_totanus	river valley	2020	218	1	0	0
Vanellus vanellus	reservoir	2021	213	1	0	0
Vanellus vanellus	reservoir	2021	213	1	0	0
Vanellus vanellus	reservoir	2021	215	1	0	0
Vanellus vanellus	river valley	2020	221	1	1	1
Vanellus vanellus	river valley	2020	225	1	0	0

## Sheet: condition DATA
species	year	date	fat_score	body_mass (g)	wing_length(mm)	lice_presence	lice_number
Gallinago_gallinago	2019	224	0	94	134	1	4
Gallinago_gallinago	2019	224	0	90	138	1	1
Gallinago_gallinago	2019	225	0.5	92	134	1	1
Gallinago_gallinago	2019	225	1	100	136	1	1
Gallinago_gallinago	2019	225	0	84	137	0	0
Gallinago_gallinago	2019	225	1	95	139	0	0
Gallinago_gallinago	2019	225	0	94	136	0	0
Gallinago_gallinago	2019	225	1.25	102	141	0	0
Gallinago_gallinago	2019	226	0	100	140	1	6
Gallinago_gallinago	2019	226	1.25	102	134	0	0
Gallinago_gallinago	2019	226	1.75	125	141	0	0
Gallinago_gallinago	2019	227	0	99	140	0	0
Gallinago_gallinago	2019	227	0	96	138	1	3
Gallinago_gallinago	2019	227	0.5	98	134	1	1
Gallinago_gallinago	2019	228	0	97	135	0	0
Gallinago_gallinago	2019	229	2	107	132	0	0
Gallinago_gallinago	2019	229	1	102	141	0	0
Gallinago_gallinago	2019	229	2	131	135	1	3
Gallinago_gallinago	2019	230	2.5	135	138	0	0
Gallinago_gallinago	2019	230	1	95	138	1	1
Gallinago_gallinago	2019	230	1	99	140	0	0
Gallinago_gallinago	2019	231	0	100	139	1	2
Gallinago_gallinago	2019	231	1.5	96	135	1	6
Gallinago_gallinago	2019	231	2.5	131	139	0	0
Gallinago_gallinago	2019	232	1	102	132	1	2
Gallinago_gallinago	2019	233	2	105	132	1	9
Gallinago_gallinago	2019	233	0.5	98	134	0	0
Gallinago_gallinago	2019	233	0	105	140	0	0
Gallinago_gallinago	2019	234	1	102	136	1	1
Gallinago_gallinago	2019	234	0.5	97	138	0	0
Gallinago_gallinago	2019	234	2	122	134	0	0
Gallinago_gallinago	2019	234	0	94	136	1	1
Gallinago_gallinago	2019	234	0	78	137	1	2
Gallinago_gallinago	2019	234	0	93	135	0	0
Gallinago_gallinago	2019	235	0	109	140	1	3
Gallinago_gallinago	2019	235	0	95	135	0	0
Gallinago_gallinago	2019	236	1.5	112	135	1	1
Gallinago_gallinago	2019	237	0	91	140	0	0
Gallinago_gallinago	2019	237	0	94	133	1	3
Gallinago_gallinago	2019	241	0	95	135	0	0
Gallinago_gallinago	2019	241	1	107	137	1	2
Gallinago_gallinago	2019	241	0	93	134	0	0
Gallinago_gallinago	2019	241	1	115	138	1	6
Gallinago_gallinago	2019	241	0	97	138	1	6
Gallinago_gallinago	2019	241	0	89	132	1	1
Gallinago_gallinago	2019	241	0	93	140	1	7
Gallinago_gallinago	2019	241	0	95	137	0	0
Gallinago_gallinago	2019	241	1	91	132	0	0
Gallinago_gallinago	2019	241	0.5	110	135	0	0
Gallinago_gallinago	2019	241	0	108	137	1	4
Gallinago_gallinago	2019	241	1	108	132	1	1
Gallinago_gallinago	2019	241	0.5	93	139	1	2
Gallinago_gallinago	2019	242	0	97	134	1	2
Gallinago_gallinago	2019	242	0.5	102	140	1	2
Gallinago_gallinago	2019	242	0	96	136	0	0
Gallinago_gallinago	2019	243	0.5	98	132	0	0
Gallinago_gallinago	2019	243	0.5	118	132	1	4
Gallinago_gallinago	2019	243	0.5	96	137	0	0
Gallinago_gallinago	2019	243	0.5	113	133	1	2
Gallinago_gallinago	2019	243	0.5	99	134	0	0
Gallinago_gallinago	2019	243	0.5	90	133	1	7
Gallinago_gallinago	2019	243	0.5	95	135	0	0
Gallinago_gallinago	2019	243	2	115	139	0	0
Gallinago_gallinago	2019	243	0	92	132	1	1
Gallinago_gallinago	2019	243	0	94	136	1	2
Gallinago_gallinago	2019	243	0	91	139	0	0
Gallinago_gallinago	2019	243	0	89	137	0	0
Gallinago_gallinago	2019	243	0.5	94	136	1	3
Gallinago_gallinago	2019	243	0.5	111	135	0	0
Gallinago_gallinago	2019	243	0	89	135	0	0
Gallinago_gallinago	2019	244	0.5	98	134	0	0
Gallinago_gallinago	2019	244	0	101	141	1	2
Gallinago_gallinago	2019	244	1	106	138	0	0
Gallinago_gallinago	2019	244	1	94	134	0	0
Gallinago_gallinago	2019	244	0	99	137	0	0
Gallinago_gallinago	2019	244	0.5	90	138	0	0
Gallinago_gallinago	2019	244	2.5	107	137	1	2
Gallinago_gallinago	2019	244	0.5	95	143	0	0
Gallinago_gallinago	2019	244	0	84	136	0	0
Gallinago_gallinago	2019	244	1.5	111	136	1	6
Gallinago_gallinago	2019	244	2.5	98	137	1	1
Gallinago_gallinago	2019	244	1	97	132	0	0
Gallinago_gallinago	2019	244	0	90	133	0	0
Gallinago_gallinago	2019	244	2	106	139	0	0
Gallinago_gallinago	2019	245	1.5	105	135	0	0
Gallinago_gallinago	2019	245	0.5	103	138	0	0
Gallinago_gallinago	2019	245	0	95	137	1	1
Gallinago_gallinago	2019	245	0	90	135	0	0
Gallinago_gallinago	2019	245	1.5	108	137	1	2
Gallinago_gallinago	2019	245	2	103	135	1	2
Gallinago_gallinago	2019	245	0.5	93	134	0	0
Gallinago_gallinago	2019	245	1.5	96	138	0	0
Gallinago_gallinago	2019	245	1	98	136	1	9
Gallinago_gallinago	2019	245	0	78	138	0	0
Gallinago_gallinago	2019	245	1.5	101	138	0	0
Gallinago_gallinago	2019	245	1	94	137	0	0
Gallinago_gallinago	2019	245	2	112	137	1	1
Gallinago_gallinago	2019	245	1.5	94	137	0	0
Gallinago_gallinago	2019	245	1.5	108	133	0	0
Gallinago_gallinago	2019	245	0	92	140	0	0
Gallinago_gallinago	2019	245	0	86	139	1	1
Gallinago_gallinago	2019	245	1	108	136	0	0
Gallinago_gallinago	2019	246	2	111	134	0	0
Gallinago_gallinago	2019	246	0.5	91	140	0	0
Gallinago_gallinago	2019	246	0	102	143	0	0
Gallinago_gallinago	2019	246	1	107	138	0	0
Gallinago_gallinago	2019	246	0	84	137	1	3
Gallinago_gallinago	2019	246	2.5	111	140	0	0
Gallinago_gallinago	2019	246	0.5	96	132	0	0
Gallinago_gallinago	2019	246	1	95	136	0	0
Gallinago_gallinago	2019	246	1.5	97	137	1	3
Gallinago_gallinago	2019	246	1.5	99	133	0	0
Gallinago_gallinago	2019	246	1.5	103	139	0	0
Gallinago_gallinago	2019	246	1.5	94	134	0	0
Gallinago_gallinago	2019	246	2.5	106	136	0	0
Gallinago_gallinago	2019	246	1	101	137	0	0
Gallinago_gallinago	2019	247	0.5	99	140	0	0
Gallinago_gallinago	2019	247	1	88	129	1	1
Gallinago_gallinago	2019	247	1.5	98	144	1	4
Gallinago_gallinago	2019	247	1	95	134	0	0
Gallinago_gallinago	2019	247	0.5	100	137	0	0
Gallinago_gallinago	2019	247	0	96	142	1	2
Gallinago_gallinago	2019	247	1	112	134	0	0
Gallinago_gallinago	2019	247	0.5	93	137	0	0
Gallinago_gallinago	2019	247	1	93	143	0	0
Gallinago_gallinago	2019	247	0	93	137	1	1
Gallinago_gallinago	2019	247	0	82	137	1	1
Gallinago_gallinago	2019	247	0	90	133	0	0
Gallinago_gallinago	2019	247	0.5	100	134	0	0
Gallinago_gallinago	2019	247	1.5	100	136	0	0
Gallinago_gallinago	2019	248	0	93	137	0	0
Gallinago_gallinago	2019	248	0.5	90	139	0	0
Gallinago_gallinago	2019	248	1.5	118	143	0	0
Gallinago_gallinago	2019	248	0.5	94	136	0	0
Gallinago_gallinago	2019	248	2.5	115	138	0	0
Gallinago_gallinago	2019	248	2.5	128	139	1	1
Gallinago_gallinago	2019	248	1	83	136	0	0
Gallinago_gallinago	2019	248	2.5	116	135	0	0
Gallinago_gallinago	2019	248	1.5	109	138	0	0
Gallinago_gallinago	2019	249	1	94	139	0	0
Gallinago_gallinago	2019	249	0.5	104	133	0	0
Gallinago_gallinago	2019	249	1	95	136	1	2
Gallinago_gallinago	2019	249	0	91	137	0	0
Gallinago_gallinago	2019	249	1	100	134	0	0
Gallinago_gallinago	2020	220	0	87	134	0	0
Gallinago_gallinago	2020	221	0	96	141	0	0
Gallinago_gallinago	2020	222	0	87	136	1	1
Gallinago_gallinago	2020	222	0.5	102	137	1	1
Gallinago_gallinago	2020	223	0	94	138	0	0
Gallinago_gallinago	2020	223	0	94	134	0	0
Gallinago_gallinago	2020	223	0.5	103	134	0	0
Gallinago_gallinago	2020	223	0	90	135	1	1
Gallinago_gallinago	2020	224	0	83	141	0	0
Gallinago_gallinago	2020	224	0.5	93	141	0	0
Gallinago_gallinago	2020	225	0.5	102	139	1	1
Gallinago_gallinago	2020	225	0	97	137	0	0
Gallinago_gallinago	2020	225	1	106	142	0	0
Gallinago_gallinago	2020	225	0.5	101	137	0	0
Gallinago_gallinago	2020	225	0	91	134	0	0
Gallinago_gallinago	2020	225	0.5	96	139	0	0
Gallinago_gallinago	2020	225	0.5	112	136	0	0
Gallinago_gallinago	2020	226	0	104	141	1	1
Gallinago_gallinago	2020	226	0	98	138	1	1
Gallinago_gallinago	2020	226	0	100	132	1	2
Gallinago_gallinago	2020	229	0	95	137	0	0
Gallinago_gallinago	2020	229	1.5	115	143	0	0
Gallinago_gallinago	2020	229	0	94	141	0	0
Gallinago_gallinago	2020	229	0	100	137	0	0
Gallinago_gallinago	2020	229	0.5	93	136	1	1
Gallinago_gallinago	2020	229	0	85	141	1	1
Gallinago_gallinago	2020	229	0	98	143	1	1
Gallinago_gallinago	2020	229	0	80	136	1	1
Gallinago_gallinago	2020	229	1.5	99	138	1	1
Gallinago_gallinago	2020	230	0	98	137	0	0
Gallinago_gallinago	2020	230	0	84	131	0	0
Gallinago_gallinago	2020	230	0	94	132	0	0
Gallinago_gallinago	2020	230	0	91	141	0	0
Gallinago_gallinago	2020	230	0	84	133	0	0
Gallinago_gallinago	2020	230	1	109	143	0	0
Gallinago_gallinago	2020	230	0.5	91	141	0	0
Gallinago_gallinago	2020	230	0	93	136	0	0
Gallinago_gallinago	2020	230	0	107	138	0	0
Gallinago_gallinago	2020	230	0	95	140	0	0
Gallinago_gallinago	2020	230	0.5	121	143	0	0
Gallinago_gallinago	2020	230	0	88	136	0	0
Gallinago_gallinago	2020	230	0	95	139	0	0
Gallinago_gallinago	2020	230	0	87	135	0	0
Gallinago_gallinago	2020	230	0	93	136	0	0
Gallinago_gallinago	2020	230	0	98	138	0	0
Gallinago_gallinago	2020	230	0.5	103	136	1	1
Gallinago_gallinago	2020	230	0	96	133	1	1
Gallinago_gallinago	2020	230	0	93	136	1	2
Gallinago_gallinago	2020	230	1	108	139	1	2
Gallinago_gallinago	2020	230	0	93	139	1	2
Gallinago_gallinago	2020	230	0	90	140	1	5
Gallinago_gallinago	2020	231	0	97	136	0	0
Gallinago_gallinago	2020	231	0	86	139	0	0
Gallinago_gallinago	2020	231	0	105	144	0	0
Gallinago_gallinago	2020	231	0	95	138	0	0
Gallinago_gallinago	2020	231	0	95	137	0	0
Gallinago_gallinago	2020	231	0	83	136	0	0
Gallinago_gallinago	2020	231	1	97	137	0	0
Gallinago_gallinago	2020	231	0	96	138	0	0
Gallinago_gallinago	2020	231	0	90	141	0	0
Gallinago_gallinago	2020	231	0	98	140	1	1
Gallinago_gallinago	2020	231	0.5	111	133	1	1
Gallinago_gallinago	2020	231	0	102	142	1	1
Gallinago_gallinago	2020	231	1.5	105	133	1	2
Gallinago_gallinago	2020	232	0	81	138	0	0
Gallinago_gallinago	2020	232	0	100	139	0	0
Gallinago_gallinago	2020	232	0.5	106	144	0	0
Gallinago_gallinago	2020	232	1	98	137	0	0
Gallinago_gallinago	2020	233	0	83	133	0	0
Gallinago_gallinago	2020	233	2	107	136	0	0
Gallinago_gallinago	2020	233	0	91	136	1	5
Gallinago_gallinago	2020	234	0	75	137	0	0
Gallinago_gallinago	2020	234	1.5	109	139	0	0
Gallinago_gallinago	2020	234	0	92	137	0	0
Gallinago_gallinago	2020	234	0	85	139	0	0
Gallinago_gallinago	2020	234	0	92	138	0	0
Gallinago_gallinago	2020	234	0	103	139	0	0
Gallinago_gallinago	2020	234	0	87	141	0	0
Gallinago_gallinago	2020	234	0.5	98	133	0	0
Gallinago_gallinago	2020	234	2	105	142	1	1
Gallinago_gallinago	2020	235	0	99	141	0	0
Gallinago_gallinago	2020	235	0	89	139	0	0
Gallinago_gallinago	2020	235	0	98	141	0	0
Gallinago_gallinago	2020	235	0	90	136	0	0
Gallinago_gallinago	2020	235	0	87	139	1	1
Gallinago_gallinago	2020	235	0	88	134	1	1
Gallinago_gallinago	2020	235	0	94	141	1	2
Gallinago_gallinago	2020	235	0	92	136	1	2
Gallinago_gallinago	2020	236	0	91	142	0	0
Gallinago_gallinago	2020	236	1	97	132	0	0
Gallinago_gallinago	2020	236	0	96	132	0	0
Gallinago_gallinago	2020	236	0	103	140	0	0
Gallinago_gallinago	2020	236	0	95	134	0	0
Gallinago_gallinago	2020	236	0.5	96	135	0	0
Gallinago_gallinago	2020	236	0	106	139	0	0
Gallinago_gallinago	2020	236	0	86	136	0	0
Gallinago_gallinago	2020	236	0	117	136	0	0
Gallinago_gallinago	2020	236	0	102	136	0	0
Gallinago_gallinago	2020	236	0	97	134	1	1
Gallinago_gallinago	2020	236	0	85	133	1	1
Gallinago_gallinago	2020	238	0	94	132	0	0
Gallinago_gallinago	2020	238	0	104	139	0	0
Gallinago_gallinago	2020	238	0	91	136	1	2
Gallinago_gallinago	2020	238	0	87	134	1	5
Gallinago_gallinago	2020	239	0	98	136	0	0
Gallinago_gallinago	2020	239	0	92	132	0	0
Gallinago_gallinago	2020	239	0	101	139	0	0
Gallinago_gallinago	2020	239	0	93	134	0	0
Gallinago_gallinago	2020	239	0.5	109	135	0	0
Gallinago_gallinago	2020	239	0	86	133	0	0
Gallinago_gallinago	2020	240	0	100	134	0	0
Gallinago_gallinago	2020	240	0	95	136	0	0
Gallinago_gallinago	2020	240	0	107	133	0	0
Gallinago_gallinago	2020	240	0	93	135	0	0
Gallinago_gallinago	2020	240	0	102	139	0	0
Gallinago_gallinago	2020	240	0	95	133	0	0
Gallinago_gallinago	2020	240	0	87	135	0	0
Gallinago_gallinago	2020	240	0	93	133	1	4
Gallinago_gallinago	2020	241	0	108	136	0	0
Gallinago_gallinago	2020	241	0	93	141	0	0
Gallinago_gallinago	2020	241	2	125	142	1	2
Gallinago_gallinago	2020	241	0.5	111	136	1	3
Gallinago_gallinago	2020	242	0	92	131	0	0
Gallinago_gallinago	2020	245	0	94	140	0	0
Gallinago_gallinago	2020	245	1	102	138	0	0
Gallinago_gallinago	2021	221	0	98	139	0	0
Gallinago_gallinago	2021	222	1	97	139	1	1
Gallinago_gallinago	2021	222	0	84	130	1	2
Gallinago_gallinago	2021	223	0	83	131	0	0
Gallinago_gallinago	2021	223	0.5	101	136	1	1
Gallinago_gallinago	2021	223	0.5	101	137	1	2
Gallinago_gallinago	2021	224	0	96	134	0	0
Gallinago_gallinago	2021	224	0	94	139	0	0
Gallinago_gallinago	2021	224	0.5	109	140	0	0
Gallinago_gallinago	2021	224	1.5	105	137	0	0
Gallinago_gallinago	2021	224	0	92	136	0	0
Gallinago_gallinago	2021	224	1	107	137	0	0
Gallinago_gallinago	2021	224	0.5	114	137	0	0
Gallinago_gallinago	2021	224	1.5	106	140	0	0
Gallinago_gallinago	2021	224	1	95	135	0	0
Gallinago_gallinago	2021	224	0	89	135	0	0
Gallinago_gallinago	2021	224	0.5	98	137	0	0
Gallinago_gallinago	2021	224	0	90	135	0	0
Gallinago_gallinago	2021	224	0.5	96	137	0	0
Gallinago_gallinago	2021	224	2	102	143	1	1
Gallinago_gallinago	2021	224	0.5	106	139	1	1
Gallinago_gallinago	2021	224	0	91	133	1	1
Gallinago_gallinago	2021	224	0	96	142	1	2
Gallinago_gallinago	2021	224	0.5	89	133	1	6
Gallinago_gallinago	2021	225	0	91	135	0	0
Gallinago_gallinago	2021	225	0	94	134	0	0
Gallinago_gallinago	2021	225	1	106	134	0	0
Gallinago_gallinago	2021	225	0.5	110	137	0	0
Gallinago_gallinago	2021	225	0	101	134	0	0
Gallinago_gallinago	2021	225	1	111	137	0	0
Gallinago_gallinago	2021	225	0	99	134	0	0
Gallinago_gallinago	2021	225	0	93	137	0	0
Gallinago_gallinago	2021	225	1	106	137	0	0
Gallinago_gallinago	2021	225	1	91	139	0	0
Gallinago_gallinago	2021	225	0	93	138	0	0
Gallinago_gallinago	2021	225	0	103	138	0	0
Gallinago_gallinago	2021	225	0	104	138	0	0
Gallinago_gallinago	2021	225	0	88	134	0	0
Gallinago_gallinago	2021	225	0	104	141	0	0
Gallinago_gallinago	2021	225	1	98	137	0	0
Gallinago_gallinago	2021	226	0	99	138	0	0
Gallinago_gallinago	2021	226	0	91	133	0	0
Gallinago_gallinago	2021	226	0	101	134	0	0
Gallinago_gallinago	2021	226	0	90	136	0	0
Gallinago_gallinago	2021	227	0.5	96	139	0	0
Gallinago_gallinago	2021	227	1	97	137	0	0
Gallinago_gallinago	2021	227	1	112	138	0	0
Gallinago_gallinago	2021	227	0	107	135	0	0
Gallinago_gallinago	2021	227	1	101	135	0	0
Gallinago_gallinago	2021	227	1	115	134	1	1
Gallinago_gallinago	2021	227	0	97	136	0	0
Gallinago_gallinago	2021	227	0	88	145	0	0
Gallinago_gallinago	2021	227	0.5	99	137	0	0
Gallinago_gallinago	2021	227	1.5	108	135	0	0
Gallinago_gallinago	2021	227	1	98	138	0	0
Gallinago_gallinago	2021	227	0	86	139	0	0
Gallinago_gallinago	2021	228	0	98	134	0	0
Gallinago_gallinago	2021	228	0	97	139	0	0
Gallinago_gallinago	2021	228	0	103	139	0	0
Gallinago_gallinago	2021	228	0	88	137	0	0
Gallinago_gallinago	2021	228	1.5	102	136	0	0
Gallinago_gallinago	2021	228	1	103	141	0	0
Gallinago_gallinago	2021	228	1	109	142	0	0
Gallinago_gallinago	2021	228	0.5	107	132	0	0
Gallinago_gallinago	2021	228	1	106	138	1	1
Gallinago_gallinago	2021	228	1	100	141	1	1
Gallinago_gallinago	2021	228	0	88	134	1	1
Gallinago_gallinago	2021	229	1	101	137	0	0
Gallinago_gallinago	2021	229	0	90	139	0	0
Gallinago_gallinago	2021	232	0	88	134	0	0
Gallinago_gallinago	2021	232	0	107	139	0	0
Gallinago_gallinago	2021	232	0	92	139	0	0
Gallinago_gallinago	2021	232	0	98	134	0	0
Gallinago_gallinago	2021	232	0	100	133	0	0
Gallinago_gallinago	2021	232	1	108	142	0	0
Gallinago_gallinago	2021	232	0	100	139	0	0
Gallinago_gallinago	2021	232	0	93	132	0	0
Gallinago_gallinago	2021	232	0	111	133	0	0
Gallinago_gallinago	2021	232	0.5	104	138	0	0
Gallinago_gallinago	2021	232	0.5	102	140	0	0
Gallinago_gallinago	2021	232	2	136	136	0	0
Gallinago_gallinago	2021	232	1	108	142	0	0
Gallinago_gallinago	2021	233	1	112	140	0	0
Gallinago_gallinago	2021	233	1.5	113	138	0	0
Gallinago_gallinago	2021	234	0	85	132	0	0
Gallinago_gallinago	2021	234	0	98	134	0	0
Gallinago_gallinago	2021	234	0	94	135	0	0
Gallinago_gallinago	2021	234	0	100	138	0	0
Gallinago_gallinago	2021	234	0	105	133	1	2
Gallinago_gallinago	2021	234	0	96	136	0	0
Gallinago_gallinago	2021	234	1.5	111	137	0	0
Gallinago_gallinago	2021	234	0.5	104	135	1	2
Gallinago_gallinago	2021	235	0.5	116	133	0	0
Gallinago_gallinago	2021	235	0	102	136	0	0
Gallinago_gallinago	2021	235	0.5	107	136	1	1
Gallinago_gallinago	2021	236	0.5	95	136	0	0
Gallinago_gallinago	2021	236	0.5	104	138	0	0
Gallinago_gallinago	2021	236	0	95	134	0	0
Gallinago_gallinago	2021	236	0	99	136	1	1
Gallinago_gallinago	2021	236	1	108	130	1	1
Gallinago_gallinago	2021	236	1	95	136	1	1
Gallinago_gallinago	2021	240	0	97	136	0	0
Gallinago_gallinago	2021	240	0	107	138	0	0
Gallinago_gallinago	2021	240	0	93	135	0	0
Gallinago_gallinago	2021	240	0	104	135	0	0
Gallinago_gallinago	2021	240	0	103	136	0	0
Gallinago_gallinago	2021	240	0	108	138	0	0
Gallinago_gallinago	2021	240	0	100	137	1	3
Gallinago_gallinago	2021	240	0	95	136	1	4
Gallinago_gallinago	2021	241	0	102	137	0	0
Gallinago_gallinago	2021	241	0	108	139	0	0
Gallinago_gallinago	2021	241	0	117	137	0	0
Gallinago_gallinago	2021	241	0	95	135	0	0
Gallinago_gallinago	2021	241	0	96	139	0	0
Gallinago_gallinago	2021	245	0	80	131	0	0
Tringa_glareola	2019	225	3	79	130	1	1
Tringa_glareola	2019	225	2.5	83	133	1	2
Tringa_glareola	2019	225	2.5	70	126	1	2
Tringa_glareola	2019	225	2	74	129	1	3
Tringa_glareola	2019	225	2.5	68	131	1	7
Tringa_glareola	2019	225	2.5	71	123	1	7
Tringa_glareola	2019	225	3	85	130	1	10
Tringa_glareola	2019	225	1.75	64	130	1	11
Tringa_glareola	2019	225	3.5	89	133	1	12
Tringa_glareola	2019	225	3	77	123	1	12
Tringa_glareola	2019	225	1	66	130	1	12
Tringa_glareola	2019	225	1	54	124	1	12
Tringa_glareola	2019	225	1.5	66	125	1	15
Tringa_glareola	2019	225	3.5	96	138	1	22
Tringa_glareola	2019	225	3.5	80	126	1	30
Tringa_glareola	2019	225	2	72	129	1	40
Tringa_glareola	2019	225	2	73	131	1	40
Tringa_glareola	2019	225	1.25	63	130	1	50
Tringa_glareola	2019	226	1.75	65	126	0	0
Tringa_glareola	2019	226	2	73	130	0	0
Tringa_glareola	2019	226	2.5	74	132	1	1
Tringa_glareola	2019	226	1	52	129	1	1
Tringa_glareola	2019	226	1.25	61	127	1	4
Tringa_glareola	2019	226	2.5	75	127	1	5
Tringa_glareola	2019	226	1.75	60	128	1	8
Tringa_glareola	2019	226	1.25	66	133	1	10
Tringa_glareola	2019	227	3	85	131	0	0
Tringa_glareola	2019	227	2	65	126	1	11
Tringa_glareola	2019	228	2.5	78	131	1	5
Tringa_glareola	2019	228	2	62	126	1	9
Tringa_glareola	2019	228	2	69	131	1	16
Tringa_glareola	2019	229	3	82	128	0	0
Tringa_glareola	2019	229	1.5	82	129	0	0
Tringa_glareola	2019	229	2.5	60	118	1	2
Tringa_glareola	2019	229	0.5	59	122	1	2
Tringa_glareola	2019	229	1	60	127	1	2
Tringa_glareola	2019	229	0.5	55	129	1	9
Tringa_glareola	2019	229	2	62	126	1	11
Tringa_glareola	2019	229	0	61	133	1	12
Tringa_glareola	2019	229	2	79	129	1	13
Tringa_glareola	2019	229	2	63	126	1	18
Tringa_glareola	2019	230	0.5	60	127	0	0
Tringa_glareola	2019	230	1.5	69	126	1	5
Tringa_glareola	2019	230	1.5	54	123	1	17
Tringa_glareola	2019	230	1	64	129	1	18
Tringa_glareola	2019	231	1.5	68	126	1	1
Tringa_glareola	2019	231	2	65	134	1	2
Tringa_glareola	2019	231	2	64	125	1	5
Tringa_glareola	2019	231	2	71	129	1	7
Tringa_glareola	2019	231	1.5	62	125	1	10
Tringa_glareola	2019	231	1	54	129	1	14
Tringa_glareola	2019	231	2	65	128	1	22
Tringa_glareola	2019	231	1.5	66	127	1	24
Tringa_glareola	2019	232	2.5	63	121	0	0
Tringa_glareola	2019	232	2.5	75	127	1	3
Tringa_glareola	2019	232	2	67	125	1	8
Tringa_glareola	2019	232	2	69	128	1	30
Tringa_glareola	2019	233	3	82	129	0	0
Tringa_glareola	2019	233	1.5	65	129	1	1
Tringa_glareola	2019	233	1.5	72	128	1	4
Tringa_glareola	2019	233	1.5	68	125	1	13
Tringa_glareola	2019	234	2	68	126	1	9
Tringa_glareola	2019	234	1	63	132	1	13
Tringa_glareola	2019	235	1	50	127	1	2
Tringa_glareola	2019	235	2	60	125	1	2
Tringa_glareola	2019	236	1	63	128	1	7
Tringa_glareola	2019	236	2	67	128	1	30
Tringa_glareola	2019	239	3	76	127	1	15
Tringa_glareola	2019	240	2	71	122	1	1
Tringa_glareola	2019	240	2	67	129	1	3
Tringa_glareola	2019	240	1	59	124	1	4
Tringa_glareola	2019	240	2	61	129	1	6
Tringa_glareola	2019	240	2	78	125	1	9
Tringa_glareola	2019	241	2.5	79	127	1	1
Tringa_glareola	2019	241	1	60	127	1	3
Tringa_glareola	2019	241	2	68	125	1	4
Tringa_glareola	2019	241	2	69	138	1	6
Tringa_glareola	2019	241	1	57	132	1	7
Tringa_glareola	2019	241	2	64	129	1	8
Tringa_glareola	2019	241	3	65	128	1	8
Tringa_glareola	2019	241	0	48	123	1	12
Tringa_glareola	2019	241	3	86	131	1	12
Tringa_glareola	2019	241	0.5	52	124	1	17
Tringa_glareola	2019	241	3	78	129	1	19
Tringa_glareola	2019	241	2	64	129	1	20
Tringa_glareola	2019	241	2	71	127	1	21
Tringa_glareola	2019	241	2.5	64	129	1	31
Tringa_glareola	2019	241	1.5	57	124	1	31
Tringa_glareola	2019	241	3	63	118	1	35
Tringa_glareola	2019	241	1.5	57	127	1	44
Tringa_glareola	2019	242	2	69	117	1	15
Tringa_glareola	2019	242	1	62	126	1	33
Tringa_glareola	2019	242	1	56	127	1	33
Tringa_glareola	2019	242	0	59	130	1	74
Tringa_glareola	2019	243	1	62	125	0	0
Tringa_glareola	2019	243	1.5	61	125	0	0
Tringa_glareola	2019	243	2.5	76	131	1	2
Tringa_glareola	2019	243	2.5	79	132	1	4
Tringa_glareola	2019	243	1.5	71	126	1	10
Tringa_glareola	2019	243	2	71	129	1	11
Tringa_glareola	2019	244	2	63	132	1	13
Tringa_glareola	2019	244	2.5	72	123	1	45
Tringa_glareola	2019	244	2.5	62	132	0	0
Tringa_glareola	2019	244	2.5	76	128	1	19
Tringa_glareola	2019	245	0.5	54	130	0	0
Tringa_glareola	2019	245	0.5	59	129	0	0
Tringa_glareola	2019	245	3.5	81	131	0	0
Tringa_glareola	2019	245	3.5	73	129	1	2
Tringa_glareola	2019	245	2.5	70	134	1	2
Tringa_glareola	2019	245	3.5	75	128	1	3
Tringa_glareola	2019	245	2.5	65	123	1	5
Tringa_glareola	2019	245	3.5	69	131	1	7
Tringa_glareola	2019	245	1	56	129	1	8
Tringa_glareola	2019	245	1	60	127	1	10
Tringa_glareola	2019	245	2.5	70	130	1	24
Tringa_glareola	2019	245	1	61	133	1	48
Tringa_glareola	2019	245	3.5	76	129	1	60
Tringa_glareola	2019	245	2.5	63	127	1	68
Tringa_glareola	2019	246	2	66	134	0	0
Tringa_glareola	2019	246	2	70	129	1	4
Tringa_glareola	2019	246	2.5	64	123	1	12
Tringa_glareola	2019	246	1.5	57	118	1	74
Tringa_glareola	2019	247	1.5	56	125	0	0
Tringa_glareola	2019	247	2.5	63	129	1	6
Tringa_glareola	2019	247	2.5	66	128	1	7
Tringa_glareola	2019	247	1.5	59	128	1	10
Tringa_glareola	2019	247	1.5	79	128	1	16
Tringa_glareola	2019	247	2.5	77	129	1	22
Tringa_glareola	2019	248	2.5	72	129	1	21
Tringa_glareola	2019	249	1	64	133	0	0
Tringa_glareola	2019	249	1.5	57	125	1	12
Tringa_glareola	2019	249	2	69	126	1	55
Tringa_glareola	2019	250	2.5	69	130	0	0
Tringa_glareola	2019	250	1.5	64	128	1	1
Tringa_glareola	2019	251	1.5	69	129	1	1
Tringa_glareola	2019	251	2.5	76	129	1	2
Tringa_glareola	2019	253	1.5	62	133	0	0
Tringa_glareola	2019	253	3	78	130	1	2
Tringa_glareola	2019	255	3	81	128	1	2
Tringa_glareola	2019	256	2	71	123	0	0
Tringa_glareola	2019	256	2	64	123	1	3
Tringa_glareola	2020	229	0.5	51	130	0	0
Tringa_glareola	2020	229	1	53	130	1	1
Tringa_glareola	2020	229	1.5	53	122	1	1
Tringa_glareola	2020	229	1.5	56	133	1	1
Tringa_glareola	2020	229	0	58	126	1	2
Tringa_glareola	2020	229	0.5	55	128	1	2
Tringa_glareola	2020	229	2.5	64	127	1	6
Tringa_glareola	2020	230	0	49	129	1	1
Tringa_glareola	2020	230	0.5	56	122	1	1
Tringa_glareola	2020	230	2	63	125	1	1
Tringa_glareola	2020	230	0.5	64	128	1	2
Tringa_glareola	2020	230	0.5	55	126	1	2
Tringa_glareola	2020	230	2	62	127	1	2
Tringa_glareola	2020	230	1	54	125	1	3
Tringa_glareola	2020	230	0	57	136	1	4
Tringa_glareola	2020	230	2	57	124	1	4
Tringa_glareola	2020	230	3	71	123	1	6
Tringa_glareola	2020	230	3	71	130	1	7
Tringa_glareola	2020	230	0	51	127	1	8
Tringa_glareola	2020	230	1	53	133	1	22
Tringa_glareola	2020	231	0.5	57	126	0	0
Tringa_glareola	2020	231	0.5	51	128	0	0
Tringa_glareola	2020	231	1.5	54	131	0	0
Tringa_glareola	2020	231	0.5	58	132	0	0
Tringa_glareola	2020	231	1	59	132	0	0
Tringa_glareola	2020	231	3	65	129	0	0
Tringa_glareola	2020	231	1.5	59	128	0	0
Tringa_glareola	2020	231	1	57	128	1	1
Tringa_glareola	2020	231	2	60	125	1	2
Tringa_glareola	2020	231	0.5	50	133	1	2
Tringa_glareola	2020	231	2	58	130	1	3
Tringa_glareola	2020	231	2.5	66	130	1	3
Tringa_glareola	2020	231	2	65	130	1	5
Tringa_glareola	2020	231	1.5	51	129	1	6
Tringa_glareola	2020	231	0	48	124	1	8
Tringa_glareola	2020	231	0	57	129	1	13
Tringa_glareola	2020	232	0	46	119	0	0
Tringa_glareola	2020	232	2	69	128	0	0
Tringa_glareola	2020	232	2	56	130	0	0
Tringa_glareola	2020	232	2	63	126	0	0
Tringa_glareola	2020	232	2	65	133	1	1
Tringa_glareola	2020	232	1	52	128	1	2
Tringa_glareola	2020	232	0	45	126	1	2
Tringa_glareola	2020	232	1	57	126	1	2
Tringa_glareola	2020	232	2	57	127	1	2
Tringa_glareola	2020	232	1	60	127	1	4
Tringa_glareola	2020	232	1	59	133	1	5
Tringa_glareola	2020	232	3	71	135	1	5
Tringa_glareola	2020	232	1	55	129	1	12
Tringa_glareola	2020	232	0.5	55	128	1	14
Tringa_glareola	2020	233	1	53	119	1	1
Tringa_glareola	2020	233	1.5	64	136	0	0
Tringa_glareola	2020	233	0.5	53	127	0	0
Tringa_glareola	2020	233	2	67	127	1	1
Tringa_glareola	2020	233	0.5	53	128	1	2
Tringa_glareola	2020	233	1	54	135	1	4
Tringa_glareola	2020	233	2	52	123	1	5
Tringa_glareola	2020	233	1.5	64	124	1	5
Tringa_glareola	2020	234	2	71	130	1	1
Tringa_glareola	2020	234	1	54	128	1	2
Tringa_glareola	2020	234	2.5	66	126	1	2
Tringa_glareola	2020	234	2	69	128	1	5
Tringa_glareola	2020	234	1.5	63	133	1	9
Tringa_glareola	2020	234	0.5	55	127	1	10
Tringa_glareola	2020	234	0.5	50	125	1	11
Tringa_glareola	2020	235	0.5	57	131	1	1
Tringa_glareola	2020	235	1.5	58	128	1	2
Tringa_glareola	2020	235	2	66	131	1	5
Tringa_glareola	2020	235	2	62	125	1	20
Tringa_glareola	2020	236	2	67	123	0	0
Tringa_glareola	2020	236	1	54	126	0	0
Tringa_glareola	2020	236	1	63	130	0	0
Tringa_glareola	2020	236	1.5	71	125	0	0
Tringa_glareola	2020	236	1.5	68	128	0	0
Tringa_glareola	2020	236	2	73	128	1	2
Tringa_glareola	2020	236	2	70	127	1	3
Tringa_glareola	2020	236	2	68	121	1	3
Tringa_glareola	2020	236	2	75	126	1	4
Tringa_glareola	2020	236	1.5	74	128	1	5
Tringa_glareola	2020	237	2	62	125	1	2
Tringa_glareola	2020	238	1.5	70	124	0	0
Tringa_glareola	2020	238	1.5	57	123	0	0
Tringa_glareola	2020	238	2	72	130	1	1
Tringa_glareola	2020	238	1.5	72	130	1	4
Tringa_glareola	2020	238	0	52	132	1	4
Tringa_glareola	2020	238	1.5	73	127	1	7
Tringa_glareola	2020	239	1.5	63	120	0	0
Tringa_glareola	2020	239	0.5	60	124	0	0
Tringa_glareola	2020	239	1.5	67	127	0	0
Tringa_glareola	2020	239	2	73	121	0	0
Tringa_glareola	2020	239	1.5	65	125	1	2
Tringa_glareola	2020	239	2	64	120	1	21
Tringa_glareola	2020	240	1.5	74	129	1	1
Tringa_glareola	2020	241	2	75	124	0	0
Tringa_glareola	2020	241	3	75	127	1	2
Tringa_glareola	2020	241	1	62	125	1	3
Tringa_glareola	2020	241	2	72	129	1	3
Tringa_glareola	2020	241	1.5	67	124	1	4
Tringa_glareola	2020	241	0	51	123	1	5
Tringa_glareola	2020	241	0	54	129	1	8
Tringa_glareola	2020	241	1	61	128	1	13
Tringa_glareola	2020	241	0	50	126	1	15
Tringa_glareola	2020	241	1.5	71	122	1	16
Tringa_glareola	2020	241	1.5	56	124	1	16
Tringa_glareola	2020	241	1.5	63	129	1	17
Tringa_glareola	2020	241	0	57	118	1	18
Tringa_glareola	2020	241	1.5	67	124	1	25
Tringa_glareola	2020	242	3	81	130	0	0
Tringa_glareola	2020	242	2	63	123	0	0
Tringa_glareola	2020	242	1.5	65	125	0	0
Tringa_glareola	2020	242	2.5	69	125	0	0
Tringa_glareola	2020	242	3	68	121	0	0
Tringa_glareola	2020	242	3	74	121	0	0
Tringa_glareola	2020	242	3	80	121	1	6
Tringa_glareola	2020	242	2	71	127	0	0
Tringa_glareola	2020	243	0.5	63	128	0	0
Tringa_glareola	2020	243	2	62	123	1	1
Tringa_glareola	2020	243	0.5	58	125	1	1
Tringa_glareola	2020	243	0.5	61	129	1	2
Tringa_glareola	2020	244	0.5	63	127	0	0
Tringa_glareola	2020	244	1	67	128	0	0
Tringa_glareola	2020	244	0	60	123	1	1
Tringa_glareola	2020	244	2.5	82	135	1	1
Tringa_glareola	2020	244	3	74	125	1	1
Tringa_glareola	2020	244	0.5	63	127	1	2
Tringa_glareola	2020	244	1	69	127	1	3
Tringa_glareola	2020	244	3	65	130	1	3
Tringa_glareola	2020	244	0.5	55	122	1	5
Tringa_glareola	2020	244	1	58	125	1	6
Tringa_glareola	2020	245	2.5	74	133	0	0
Tringa_glareola	2020	246	1.5	67	127	0	0
Tringa_glareola	2020	246	1	58	127	1	1
Tringa_glareola	2020	246	2	60	125	1	1
Tringa_glareola	2020	246	2	70	132	1	2
Tringa_glareola	2020	246	1.5	70	126	1	2
Tringa_glareola	2020	246	2.5	68	129	1	2
Tringa_glareola	2020	246	1	62	125	1	2
Tringa_glareola	2020	246	1.5	71	138	1	3
Tringa_glareola	2020	246	0	61	132	1	4
Tringa_glareola	2020	246	1	64	131	1	10
Tringa_glareola	2020	247	3	71	124	1	1
Tringa_glareola	2020	247	0.5	53	124	1	2
Tringa_glareola	2020	247	3	79	126	1	3
Tringa_glareola	2020	247	2.5	77	129	1	4
Tringa_glareola	2020	248	3	80	127	1	1
Tringa_glareola	2020	248	1	68	131	1	1
Tringa_glareola	2020	248	0	51	125	1	2
Tringa_glareola	2020	248	2.5	71	132	1	2
Tringa_glareola	2020	248	3	74	123	1	4
Tringa_glareola	2020	248	3.5	79	126	1	5
Tringa_glareola	2020	248	2.5	83	132	1	7
Tringa_glareola	2020	249	1.5	72	126	1	6
Tringa_glareola	2021	214	0	51	127	1	4
Tringa_glareola	2021	215	3	70	132	0	0
Tringa_glareola	2021	215	1	56	127	1	3
Tringa_glareola	2021	216	1	58	131	0	0
Tringa_glareola	2021	216	1	57	124	0	0
Tringa_glareola	2021	216	2	66	132	0	0
Tringa_glareola	2021	216	3	84	132	1	1
Tringa_glareola	2021	216	0.5	53	128	1	4
Tringa_glareola	2021	216	2	60	129	1	6
Tringa_glareola	2021	216	1.5	71	132	1	7
Tringa_glareola	2021	216	1.5	55	125	1	16
Tringa_glareola	2021	216	1	57	127	1	19
Tringa_glareola	2021	217	2	60	128	0	0
Tringa_glareola	2021	217	1.5	56	126	0	0
Tringa_glareola	2021	217	4	84	128	0	0
Tringa_glareola	2021	217	1	52	126	0	0
Tringa_glareola	2021	217	3	75	129	0	0
Tringa_glareola	2021	217	2	60	132	0	0
Tringa_glareola	2021	217	1	56	128	0	0
Tringa_glareola	2021	217	2	65	128	0	0
Tringa_glareola	2021	217	2.5	63	132	0	0
Tringa_glareola	2021	217	3	68	129	0	0
Tringa_glareola	2021	217	1	55	123	0	0
Tringa_glareola	2021	217	3	70	127	1	1
Tringa_glareola	2021	217	2	64	127	1	2
Tringa_glareola	2021	217	3	81	129	1	2
Tringa_glareola	2021	217	3	77	129	1	2
Tringa_glareola	2021	217	2	58	128	1	3
Tringa_glareola	2021	217	1	51	127	1	3
Tringa_glareola	2021	217	1	56	132	1	3
Tringa_glareola	2021	217	1.5	51	127	1	4
Tringa_glareola	2021	217	2	63	130	1	5
Tringa_glareola	2021	217	1	53	130	1	6
Tringa_glareola	2021	219	1	51	127	0	0
Tringa_glareola	2021	219	0.5	54	130	1	1
Tringa_glareola	2021	219	2	63	130	1	10
Tringa_glareola	2021	220	1.5	62	126	0	0
Tringa_glareola	2021	220	2	62	131	0	0
Tringa_glareola	2021	220	1	57	129	0	0
Tringa_glareola	2021	220	1.5	55	126	0	0
Tringa_glareola	2021	220	2	56	126	0	0
Tringa_glareola	2021	220	1	57	127	0	0
Tringa_glareola	2021	220	2	54	123	1	1
Tringa_glareola	2021	220	1	51	125	1	6
Tringa_glareola	2021	221	1	63	126	0	0
Tringa_glareola	2021	221	1	65	126	1	2
Tringa_glareola	2021	221	1.5	63	128	1	13
Tringa_glareola	2021	222	0.5	56	131	0	0
Tringa_glareola	2021	222	0	53	125	0	0
Tringa_glareola	2021	222	0	49	127	0	0
Tringa_glareola	2021	222	1	54	128	0	0
Tringa_glareola	2021	222	0.5	57	129	1	3
Tringa_glareola	2021	223	0.5	53	126	0	0
Tringa_glareola	2021	223	2.5	62	124	0	0
Tringa_glareola	2021	223	1	62	134	0	0
Tringa_glareola	2021	223	1	61	127	0	0
Tringa_glareola	2021	223	1.5	61	128	0	0
Tringa_glareola	2021	223	0.5	62	130	0	0
Tringa_glareola	2021	223	1.5	65	134	0	0
Tringa_glareola	2021	223	2	64	128	0	0
Tringa_glareola	2021	223	2	62	128	0	0
Tringa_glareola	2021	223	2.5	64	123	1	1
Tringa_glareola	2021	223	2	63	126	1	1
Tringa_glareola	2021	223	0.5	56	126	1	1
Tringa_glareola	2021	223	1	61	124	1	4
Tringa_glareola	2021	223	1.5	61	125	1	5
Tringa_glareola	2021	224	1	59	128	0	0
Tringa_glareola	2021	224	0.5	51	127	0	0
Tringa_glareola	2021	224	1	64	136	0	0
Tringa_glareola	2021	224	0	56	133	0	0
Tringa_glareola	2021	224	1	66	133	0	0
Tringa_glareola	2021	224	2	67	124	0	0
Tringa_glareola	2021	224	3	73	136	0	0
Tringa_glareola	2021	224	2.5	80	135	0	0
Tringa_glareola	2021	224	1	59	130	0	0
Tringa_glareola	2021	224	2	67	125	1	1
Tringa_glareola	2021	224	1	55	126	1	2
Tringa_glareola	2021	224	1	59	120	1	6
Tringa_glareola	2021	224	1	52	122	1	8
Tringa_glareola	2021	224	1	62	132	1	32
Tringa_glareola	2021	225	0.5	59	134	0	0
Tringa_glareola	2021	225	1	58	127	0	0
Tringa_glareola	2021	225	0.5	61	138	0	0
Tringa_glareola	2021	225	0.5	55	127	0	0
Tringa_glareola	2021	225	2	68	125	0	0
Tringa_glareola	2021	225	2.5	70	127	0	0
Tringa_glareola	2021	225	2	69	134	0	0
Tringa_glareola	2021	225	1.5	66	128	0	0
Tringa_glareola	2021	225	0.5	48	122	0	0
Tringa_glareola	2021	225	1.5	65	128	1	1
Tringa_glareola	2021	225	1	54	126	1	1
Tringa_glareola	2021	225	1	59	124	1	1
Tringa_glareola	2021	225	0	66	132	1	2
Tringa_glareola	2021	225	1	56	132	1	2
Tringa_glareola	2021	225	2	69	133	1	11
Tringa_glareola	2021	226	2	66	125	0	0
Tringa_glareola	2021	226	1	60	136	0	0
Tringa_glareola	2021	226	1	61	130	0	0
Tringa_glareola	2021	226	2	58	126	0	0
Tringa_glareola	2021	226	0.5	55	129	1	1
Tringa_glareola	2021	227	1.5	63	130	0	0
Tringa_glareola	2021	227	2	61	128	1	2
Tringa_glareola	2021	227	2.5	64	128	1	4
Tringa_glareola	2021	227	2.5	77	129	1	4
Tringa_glareola	2021	227	1	56	125	1	5
Tringa_glareola	2021	227	0.5	57	128	0	0
Tringa_glareola	2021	227	1	61	124	0	0
Tringa_glareola	2021	227	2.5	71	128	1	1
Tringa_glareola	2021	227	1	56	129	1	2
Tringa_glareola	2021	227	1	53	126	1	3
Tringa_glareola	2021	227	0	56	132	1	7
Tringa_glareola	2021	227	1	60	129	1	9
Tringa_glareola	2021	228	2	59	126	0	0
Tringa_glareola	2021	228	1	60	132	0	0
Tringa_glareola	2021	228	1	60	129	0	0
Tringa_glareola	2021	228	0.5	53	129	1	1
Tringa_glareola	2021	228	1	62	125	1	2
Tringa_glareola	2021	229	1	69	132	1	1
Tringa_glareola	2021	229	2	60.6	129	1	1
Tringa_glareola	2021	230	0.5	55	129	0	0
Tringa_glareola	2021	230	3	79	132	0	0
Tringa_glareola	2021	230	1.5	62	128	0	0
Tringa_glareola	2021	230	1	57	131	0	0
Tringa_glareola	2021	230	3	80	128	0	0
Tringa_glareola	2021	230	1.5	66	133	0	0
Tringa_glareola	2021	230	0.5	50	124	1	1
Tringa_glareola	2021	230	0	59	131	1	2
Tringa_glareola	2021	230	2.5	76	130	1	4
Tringa_glareola	2021	230	1.5	74	131	1	5
Tringa_glareola	2021	230	0	53	127	1	5
Tringa_glareola	2021	230	1.5	62	130	1	8
Tringa_glareola	2021	231	2	60.6	128	0	0
Tringa_glareola	2021	231	1	66	131	1	7
Tringa_glareola	2021	232	2.5	77	125	0	0
Tringa_glareola	2021	233	1.5	68	133	0	0
Tringa_glareola	2021	233	0.5	61	131	0	0
Tringa_glareola	2021	233	2	66	129	0	0
Tringa_glareola	2021	233	1	62	123	0	0
Tringa_glareola	2021	233	0.5	59	127	0	0
Tringa_glareola	2021	233	1.5	59	129	1	2
Tringa_glareola	2021	233	2	65	131	1	4
Tringa_glareola	2021	233	2	62	125	1	5
Tringa_glareola	2021	233	0	52	128	1	7
Tringa_glareola	2021	234	1.5	58	126	1	1
Tringa_glareola	2021	234	0.5	56	126	1	3
Tringa_glareola	2021	234	1.5	62	130	1	24
Tringa_glareola	2021	235	0	53	125	0	0
Tringa_glareola	2021	235	0	57	138	1	6
Tringa_glareola	2021	236	1	62	134	0	0
Tringa_glareola	2021	236	0.5	61	127	0	0
Tringa_glareola	2021	236	1	62	128	0	0
Tringa_glareola	2021	236	2	73	127	0	0
Tringa_glareola	2021	236	1	64	135	0	0
Tringa_glareola	2021	236	1.5	78	124	1	15
Tringa_glareola	2021	239	2	76	125	0	0
Tringa_glareola	2021	239	2.5	68	131	1	3
Tringa_glareola	2021	240	3	82	134	0	0
Tringa_glareola	2021	240	1	55	127	0	0
Tringa_glareola	2021	240	2	60	125	0	0
Tringa_glareola	2021	241	1	57	129	0	0
Tringa_glareola	2021	241	0.5	56	130	1	1
